# Supplementary material for: Phen­yl(1-phenyl­sulfonyl-1H-indol-2-yl)methanone
Source: Acta Crystallogr Sect E Struct Rep Online. 2011 Mar 12;67(Pt 4):o844. doi: 10.1107/S1600536811008439 (PMC3099964; doi:10.1107/S1600536811008439)
Supplement: Supplementary file 2 [file e-67-0o844-Isup2.hkl]

#
# h,k,l, Fc-squared, Fo-squared, sigma(Fo-squared) and status flag
#
data_I
_shelx_title ' ssmthprsid_0m in P-1'
_shelx_refln_list_code          4
_shelx_F_calc_maximum      209.27
_exptl_crystal_F_000       752.00
_reflns_d_resolution_high  0.7398
 
loop_
 _symmetry_equiv_pos_as_xyz
 'x, y, z'
 '-x, -y, -z'
 
_cell_length_a     9.3291
_cell_length_b    11.1498
_cell_length_c    17.8134
_cell_angle_alpha  89.433
_cell_angle_beta   81.623
_cell_angle_gamma  71.993
 
_shelx_F_squared_multiplier     1.000
 
loop_
 _refln_index_h
 _refln_index_k
 _refln_index_l
 _refln_F_squared_calc
 _refln_F_squared_meas
 _refln_F_squared_sigma
 _refln_observed_status
   1   0   0     6541.59     6034.75    108.45 o
   2   0   0    43795.07    41728.41    707.39 o
   3   0   0      346.41      370.47      6.20 o
   4   0   0       32.51       23.87      1.08 o
   5   0   0       33.82       35.71      1.33 o
   6   0   0      209.53      204.41      4.01 o
   7   0   0      217.08      197.82      4.72 o
   8   0   0       72.19       66.68      3.14 o
   9   0   0       95.79       84.33      3.24 o
  10   0   0        1.34        2.31      1.49 o
  11   0   0       13.25       18.64      2.90 o
 -11   1   0        2.01        1.48      1.89 o
 -10   1   0        3.64        3.76      1.71 o
  -9   1   0        4.64        4.66      1.46 o
  -8   1   0       23.39       21.44      1.84 o
  -7   1   0       48.22       51.15      3.03 o
  -6   1   0       23.18       24.57      1.60 o
  -5   1   0        0.11        2.58      0.55 o
  -4   1   0      888.61      979.63     16.71 o
  -3   1   0       37.56       41.26      1.19 o
  -2   1   0        9.95        6.66      0.37 o
  -1   1   0        5.02        4.82      0.28 o
   0   1   0       23.21       27.18      0.88 o
   1   1   0      123.14      135.28      2.04 o
   2   1   0        0.85        0.41      0.24 o
   3   1   0       31.63       29.12      0.86 o
   4   1   0     1598.40     1631.81     24.54 o
   5   1   0       58.71       55.71      1.87 o
   6   1   0     1746.07     1749.33     26.54 o
   7   1   0      186.21      176.67      4.30 o
   8   1   0     1157.43     1090.03     22.81 o
   9   1   0        0.55       -0.17      1.16 o
  10   1   0       23.75       20.50      3.56 o
  11   1   0        1.86       -1.53      2.01 o
 -11   2   0        8.17        5.11      4.40 o
 -10   2   0        4.79        4.10      5.67 o
  -9   2   0        4.41        2.24      1.28 o
  -8   2   0        9.71        7.75      1.39 o
  -7   2   0      316.81      300.66      8.07 o
  -6   2   0      299.15      285.49      5.61 o
  -5   2   0      613.72      607.01      9.91 o
  -4   2   0      128.36      154.61      3.13 o
  -3   2   0     1376.99     1451.27     26.57 o
  -2   2   0       88.84      100.23      2.25 o
  -1   2   0     1742.96     1560.49     27.02 o
   0   2   0    15344.59    12999.74    423.81 o
   1   2   0     2720.88     2647.10     69.69 o
   2   2   0    21822.94    21290.89    720.78 o
   3   2   0     6662.57     6512.35    194.99 o
   4   2   0      284.49      358.71      6.09 o
   5   2   0      939.57      981.70     15.12 o
   6   2   0       15.29       14.71      0.93 o
   7   2   0        0.06        1.91      0.81 o
   8   2   0       83.98       83.43      2.83 o
   9   2   0       22.64       25.61      2.14 o
  10   2   0       38.99       41.52      3.12 o
  11   2   0        1.60       -1.68      2.08 o
  12   2   0        0.10       -2.31      2.31 o
 -10   3   0        5.54        4.50      4.89 o
  -9   3   0        6.82       12.54      2.40 o
  -8   3   0       13.80       15.25      2.23 o
  -7   3   0        4.43       11.09      2.74 o
  -6   3   0      322.03      277.19     11.09 o
  -5   3   0        2.48        1.80      0.79 o
  -4   3   0      100.05      102.28      2.56 o
  -3   3   0        3.93        5.27      0.64 o
  -2   3   0        3.51        2.40      0.41 o
  -1   3   0      140.58      141.42      2.92 o
   0   3   0        1.85        1.98      0.32 o
   1   3   0      174.67      171.70      2.84 o
   2   3   0       24.13       23.74      0.79 o
   3   3   0     1971.48     1904.00     28.80 o
   4   3   0        0.03        0.44      0.39 o
   5   3   0      693.96      691.48     12.06 o
   6   3   0       55.73       65.98      1.76 o
   7   3   0      109.79      111.05      2.79 o
   8   3   0      155.56      169.73      5.47 o
   9   3   0       39.74       37.40      2.81 o
  10   3   0      430.91      447.28     13.19 o
  11   3   0       46.48       40.25      5.11 o
  12   3   0       25.28       24.24      7.31 o
 -10   4   0        2.84        5.30      3.06 o
  -9   4   0        1.00       -2.21      2.21 o
  -8   4   0        3.22        3.27      1.74 o
  -7   4   0       20.54       24.30      2.54 o
  -6   4   0      130.11      122.45      5.25 o
  -5   4   0       55.84       51.91      2.73 o
  -4   4   0     1310.72     1306.76     27.05 o
  -3   4   0     1377.92     1369.87     28.21 o
  -2   4   0       83.32       85.35      2.31 o
  -1   4   0     1751.54     1625.76     30.38 o
   0   4   0      196.77      228.92      4.20 o
   1   4   0      489.11      417.24      7.49 o
   2   4   0      487.68      530.09     10.16 o
   3   4   0     2442.98     2381.77     45.38 o
   4   4   0     1008.74      984.83     15.77 o
   5   4   0      387.08      380.85      6.24 o
   6   4   0      167.85      162.95      3.36 o
   7   4   0       12.07       14.59      1.26 o
   8   4   0        2.94        2.21      1.18 o
   9   4   0       79.20       83.21      3.57 o
  10   4   0       80.74       90.25      4.48 o
  11   4   0      101.38      109.78      6.68 o
  12   4   0       13.82       13.72      3.09 o
  -9   5   0        0.02        1.93      2.62 o
  -8   5   0       73.15       78.31      4.71 o
  -7   5   0       89.89       78.35      4.47 o
  -6   5   0        0.36        0.91      1.63 o
  -5   5   0        0.05       -1.06      1.19 o
  -4   5   0       21.12       20.40      1.37 o
  -3   5   0      281.28      286.12      6.59 o
  -2   5   0      161.75      164.99      3.63 o
  -1   5   0      333.84      361.41      7.37 o
   0   5   0       90.21      103.62      2.90 o
   1   5   0       28.68       32.58      0.90 o
   2   5   0      178.63      173.94      3.22 o
   3   5   0      614.43      649.37     11.64 o
   4   5   0     2049.94     2103.97     35.71 o
   5   5   0      282.45      308.70      5.20 o
   6   5   0      146.52      140.57      3.61 o
   7   5   0        6.26        6.34      1.35 o
   8   5   0      139.23      127.10      3.92 o
   9   5   0        1.73        1.28      1.31 o
  10   5   0       21.68       29.76      2.40 o
  11   5   0       38.83       36.04      3.66 o
  12   5   0        1.15        0.78      2.51 o
  -9   6   0        2.41        4.02      2.85 o
  -8   6   0       13.41       11.91      2.89 o
  -7   6   0        0.83       -0.61      1.71 o
  -6   6   0        5.02        5.64      1.71 o
  -5   6   0       72.76       72.35      3.71 o
  -4   6   0       50.22       52.40      3.21 o
  -3   6   0       90.18       96.29      3.32 o
  -2   6   0       15.91       14.07      0.88 o
  -1   6   0     2044.62     2194.91     37.74 o
   0   6   0      450.32      482.41     12.79 o
   1   6   0      185.26      208.28      3.80 o
   2   6   0     1451.36     1710.15     34.84 o
   3   6   0       10.94       27.93      1.07 o
   4   6   0       17.94       19.65      1.02 o
   5   6   0        4.46        2.95      0.76 o
   6   6   0      246.03      241.80      5.27 o
   7   6   0       98.20       87.18      3.21 o
   8   6   0       51.69       50.01      2.31 o
   9   6   0        0.12        0.83      1.20 o
  10   6   0        1.64        2.41      1.51 o
  11   6   0       69.95       63.91      4.42 o
  12   6   0        4.64        1.84      5.96 o
  -8   7   0        5.46        7.81      2.79 o
  -7   7   0        7.98        6.86      5.39 o
  -6   7   0        6.65        8.97      1.90 o
  -5   7   0       29.09       29.69      3.31 o
  -4   7   0        2.23        0.59      1.25 o
  -3   7   0      354.10      336.86     10.21 o
  -2   7   0      292.27      283.37      7.41 o
  -1   7   0        6.02        7.34      0.68 o
   0   7   0        0.01       -0.04      0.42 o
   1   7   0        1.92        1.95      0.39 o
   2   7   0        0.76        1.29      0.41 o
   3   7   0       85.46       87.10      2.18 o
   4   7   0       42.51       47.52      1.77 o
   5   7   0      432.96      398.86     10.34 o
   6   7   0       42.75       41.56      2.63 o
   7   7   0      371.33      361.63      9.37 o
   8   7   0       13.73       17.35      1.88 o
   9   7   0      187.97      198.48      6.30 o
  10   7   0        8.90        9.50      2.12 o
  11   7   0       14.06       12.47      3.69 o
  12   7   0       20.84       21.10      3.27 o
  -7   8   0        0.38       -0.85      4.04 o
  -6   8   0        5.35        5.07      1.72 o
  -5   8   0        0.92        1.79      1.43 o
  -4   8   0       37.54       41.46      2.66 o
  -3   8   0       19.86       19.06      1.86 o
  -2   8   0      997.90      990.04     27.40 o
  -1   8   0        0.05       -1.09      1.09 o
   0   8   0      629.74      616.71     15.06 o
   1   8   0       39.84       50.66      2.90 o
   2   8   0      250.87      289.01      7.14 o
   3   8   0      130.65      131.46      3.24 o
   4   8   0       11.68       14.08      1.17 o
   5   8   0        5.11        9.38      5.52 o
   6   8   0       75.83       65.72      3.44 o
   7   8   0       69.42       70.52      3.72 o
   8   8   0        0.11       -0.83      1.65 o
   9   8   0        7.03        6.34      1.68 o
  10   8   0        6.53        7.09      2.06 o
  11   8   0        4.29        4.35      2.41 o
  -7   9   0        9.54       17.45      4.11 o
  -6   9   0        8.51        8.47      2.28 o
  -5   9   0       23.42       27.26      2.41 o
  -4   9   0        0.98        1.00      1.40 o
  -3   9   0        2.09       -0.15      1.10 o
  -2   9   0        7.82        6.21      2.34 o
  -1   9   0        2.14        1.11      1.23 o
   0   9   0        0.00        1.95      1.09 o
   1   9   0        2.15        6.08      1.40 o
   2   9   0       10.13        9.59      0.96 o
   3   9   0      203.58      212.80     11.53 o
   4   9   0      298.28      289.01      9.05 o
   5   9   0        8.98       11.49      1.64 o
   6   9   0      110.45      117.80      4.86 o
   7   9   0       19.43       27.37      3.24 o
   8   9   0        2.40        6.12      1.86 o
   9   9   0       52.83       47.89      4.65 o
  10   9   0       15.39       13.37      3.46 o
  11   9   0        4.08        7.23      4.40 o
  -6  10   0        0.09        0.73      2.04 o
  -5  10   0        0.60        0.14      1.70 o
  -4  10   0        0.61        1.32      1.80 o
  -3  10   0       15.67       13.76      2.32 o
  -2  10   0        0.04        0.15      1.29 o
  -1  10   0        6.49        3.52      1.52 o
   0  10   0      423.70      321.16     24.86 o
   1  10   0      352.56      373.51     24.18 o
   2  10   0      156.32      150.16      6.77 o
   3  10   0      784.56      799.53     42.48 o
   4  10   0      125.05      118.97      6.53 o
   5  10   0       10.74        8.43      1.45 o
   6  10   0        4.14        3.37      1.33 o
   7  10   0       18.01       17.97      2.21 o
   8  10   0        1.31        3.67      1.81 o
   9  10   0        6.83        4.26      3.55 o
  10  10   0        0.00       -2.61      2.61 o
  11  10   0        6.68        6.38      4.26 o
  -5  11   0       12.56       14.33      3.83 o
  -4  11   0        6.13       13.90      3.55 o
  -3  11   0        5.95        1.99      2.41 o
  -2  11   0        0.80       -1.06      1.56 o
  -1  11   0        3.96        4.59      1.84 o
   0  11   0        1.59        1.51      1.56 o
   1  11   0        0.45        2.34      1.35 o
   2  11   0        0.01       -1.18      1.70 o
   3  11   0       45.94       53.61      3.75 o
   4  11   0      114.07      115.32      4.58 o
   5  11   0        1.04       -0.93      1.21 o
   6  11   0      205.42      218.30      7.76 o
   7  11   0       58.96       54.87      4.00 o
   8  11   0      139.54      161.86      6.72 o
   9  11   0       54.59       54.10      6.39 o
  10  11   0       29.01       32.92      4.83 o
  -3  12   0        9.62        7.66      3.12 o
  -2  12   0        0.50        0.43      2.13 o
  -1  12   0       21.76       21.01      2.47 o
   0  12   0        6.47        8.40      1.81 o
   1  12   0       41.61       34.26      2.86 o
   2  12   0        0.30        3.42      1.42 o
   3  12   0       45.93       40.64      3.39 o
   4  12   0        6.54        0.39      1.28 o
   5  12   0        0.01       -1.03      1.23 o
   6  12   0        2.32        0.82      1.46 o
   7  12   0       15.33       15.81      2.54 o
   8  12   0       16.21       18.09      2.86 o
   9  12   0        0.94       -0.27      2.25 o
  10  12   0       14.69        8.94      4.54 o
  -2  13   0        1.22        1.84      2.27 o
  -1  13   0        0.03        1.70      2.13 o
   0  13   0        1.07        2.13      1.99 o
   1  13   0        0.03       -1.70      1.70 o
   2  13   0        1.93        0.99      1.99 o
   3  13   0        1.08        1.42      1.99 o
   4  13   0       14.06       15.61      2.98 o
   5  13   0        5.93        7.20      1.77 o
   6  13   0        9.80        6.38      2.01 o
   7  13   0       11.68       13.49      2.48 o
   8  13   0       23.27       28.14      3.97 o
   9  13   0       40.19       38.11      4.16 o
   0  14   0        1.29       -2.13      2.13 o
   1  14   0        3.32        2.98      2.41 o
   2  14   0       28.65       26.25      3.69 o
   3  14   0       18.01       23.98      3.69 o
   4  14   0       34.14       32.79      4.12 o
   5  14   0       28.73       34.34      4.54 o
   6  14   0        4.18        1.78      1.75 o
   7  14   0        2.27        2.59      2.00 o
  -7 -14   1       59.34       70.89      4.79 o
  -6 -14   1       11.32       13.24      2.34 o
  -5 -14   1        5.20        7.23      2.98 o
  -4 -14   1        0.46        1.28      2.41 o
  -3 -14   1        8.13        8.94      2.84 o
  -2 -14   1        0.02       -1.28      1.99 o
  -1 -14   1        2.47        4.26      2.55 o
   0 -14   1        0.84        0.28      2.27 o
  -9 -13   1        0.09        0.43      3.55 o
  -8 -13   1       54.99       60.60     10.65 o
  -7 -13   1        9.40        7.99      2.36 o
  -6 -13   1        3.33        2.14      2.55 o
  -5 -13   1        2.46        1.85      1.65 o
  -4 -13   1        1.04       -0.57      2.13 o
  -3 -13   1        0.80        0.14      1.99 o
  -2 -13   1        3.32        2.98      2.13 o
  -1 -13   1        0.32       -0.57      1.99 o
   0 -13   1        1.67        2.69      2.27 o
   1 -13   1        3.59        3.83      2.41 o
   2 -13   1        0.70        2.13      2.55 o
 -10 -12   1        4.22       12.48      4.68 o
  -9 -12   1        0.70        3.67      2.58 o
  -8 -12   1       13.93       17.88      3.01 o
  -7 -12   1       14.99       16.19      4.19 o
  -6 -12   1        5.21        5.56      1.68 o
  -5 -12   1       31.69       41.48      3.45 o
  -4 -12   1       61.41       65.59      3.35 o
  -3 -12   1       19.09       22.01      3.05 o
  -2 -12   1      124.83      120.48      5.21 o
  -1 -12   1        0.02        0.44      1.46 o
   0 -12   1       20.18       21.12      2.60 o
   1 -12   1        0.97        0.57      1.99 o
   2 -12   1        0.18       -0.43      2.13 o
   3 -12   1        0.01        0.28      2.55 o
 -10 -11   1       86.88       94.62      9.09 o
  -9 -11   1       49.61       42.49      7.38 o
  -8 -11   1       42.57       50.77      4.27 o
  -7 -11   1       48.44       46.63      3.33 o
  -6 -11   1       13.16       16.82      2.14 o
  -5 -11   1        2.34        3.72      1.41 o
  -4 -11   1       51.34       46.34      2.88 o
  -3 -11   1       40.65       35.80      2.29 o
  -2 -11   1       33.17       24.56      3.61 o
  -1 -11   1       11.48       14.82      1.82 o
   0 -11   1        3.21        5.65      1.63 o
   1 -11   1       18.67       11.26      1.97 o
   2 -11   1        5.46        2.10      1.63 o
   3 -11   1        2.91        1.70      2.27 o
   4 -11   1        9.30       12.63      3.55 o
   5 -11   1       14.28       19.58      4.40 o
 -11 -10   1       23.17       23.27      5.82 o
 -10 -10   1        0.67       -1.56      3.40 o
  -9 -10   1       83.10       81.98      7.96 o
  -8 -10   1       76.98       75.59      4.36 o
  -7 -10   1      149.92      153.13      6.81 o
  -6 -10   1       95.70       97.43      5.27 o
  -5 -10   1      160.93      140.84      5.61 o
  -4 -10   1       57.51       63.38      3.18 o
  -3 -10   1       20.47       23.40      1.91 o
  -2 -10   1       30.48       34.73      1.72 o
  -1 -10   1      128.60      109.97      4.56 o
   0 -10   1       44.30       50.07      4.26 o
   1 -10   1       17.51       12.90      2.91 o
   2 -10   1        1.64        2.30      1.57 o
   3 -10   1        0.04       -1.02      1.02 o
   4 -10   1        1.45        1.66      1.35 o
   5 -10   1        0.34        0.18      1.65 o
   6 -10   1        6.31        7.47      2.42 o
 -11  -9   1      113.10      129.34     11.23 o
 -10  -9   1        1.50        5.22      3.07 o
  -9  -9   1      324.20      311.16     13.47 o
  -8  -9   1       25.95       25.57      2.67 o
  -7  -9   1      284.49      241.95      8.53 o
  -6  -9   1        7.47        6.50      1.57 o
  -5  -9   1       66.23       60.50      3.59 o
  -4  -9   1       11.34       12.33      1.63 o
  -3  -9   1       66.82       66.94      3.11 o
  -2  -9   1       16.13       19.26      1.48 o
  -1  -9   1      246.18      261.08      6.75 o
   0  -9   1       80.98       76.10      3.04 o
   1  -9   1        4.46       -0.68      1.53 o
   2  -9   1      456.50      441.30     12.99 o
   3  -9   1      119.12      117.89      4.67 o
   4  -9   1        1.91       -0.40      1.27 o
   5  -9   1        0.96        0.50      1.46 o
   6  -9   1       14.62       12.35      2.54 o
   7  -9   1        0.67        0.78      3.47 o
 -11  -8   1       28.02       24.96      3.24 o
 -10  -8   1        0.10       -0.92      1.94 o
  -9  -8   1       65.56       67.96      6.11 o
  -8  -8   1       12.78       13.32      1.58 o
  -7  -8   1      105.72       86.67      4.17 o
  -6  -8   1       38.31       33.95      2.54 o
  -5  -8   1      393.61      357.90     11.08 o
  -4  -8   1      217.35      194.55     10.53 o
  -3  -8   1       92.42      101.54      3.14 o
  -2  -8   1       62.96       64.92      1.81 o
  -1  -8   1      222.50      226.66      8.31 o
   0  -8   1        0.72        0.99      0.63 o
   1  -8   1       68.56       68.55      2.96 o
   2  -8   1        0.48        3.64      1.38 o
   3  -8   1        5.86        6.19      1.44 o
   4  -8   1        5.51        4.51      1.48 o
   5  -8   1        0.59        0.21      1.31 o
   6  -8   1        3.15        3.76      2.26 o
   7  -8   1        0.15        0.14      2.11 o
   8  -8   1        1.70       -2.27      3.26 o
 -12  -7   1       24.10       30.12      3.65 o
 -11  -7   1       63.87       66.27      3.94 o
 -10  -7   1      114.31      109.84      5.12 o
  -9  -7   1       21.96       20.03      2.28 o
  -8  -7   1        2.53        3.68      2.00 o
  -7  -7   1       29.40       21.44      2.65 o
  -6  -7   1       79.79       79.01      3.73 o
  -5  -7   1       15.62       16.95      1.52 o
  -4  -7   1        0.45        0.36      0.70 o
  -3  -7   1       38.38       41.41      1.35 o
  -2  -7   1        5.28        8.03      0.72 o
  -1  -7   1       32.23       25.95      2.01 o
   0  -7   1        8.16        6.08      0.57 o
   1  -7   1      594.84      628.37     12.73 o
   2  -7   1      720.39      734.54     17.61 o
   3  -7   1        0.85        0.19      1.39 o
   4  -7   1      429.65      428.65     12.98 o
   5  -7   1       58.55       54.22      3.21 o
   6  -7   1       88.23      100.43      4.71 o
   7  -7   1        5.08        4.43      2.26 o
   8  -7   1       62.82       75.10      5.47 o
 -12  -6   1        0.16       -1.29      2.48 o
 -11  -6   1       11.82       20.43      3.05 o
 -10  -6   1       23.48       25.89      2.91 o
  -9  -6   1        0.45       -0.30      1.19 o
  -8  -6   1       40.21       37.94      2.27 o
  -7  -6   1       10.67       13.67      1.33 o
  -6  -6   1       58.05       50.20      1.86 o
  -5  -6   1       67.98       55.08      1.75 o
  -4  -6   1       24.85       27.24      1.16 o
  -3  -6   1      121.89      156.13      3.35 o
  -2  -6   1      116.19       99.72      2.13 o
  -1  -6   1      504.69      565.18     16.02 o
   0  -6   1      173.03      199.04      6.20 o
   1  -6   1        0.19        3.31      0.53 o
   2  -6   1       83.26       78.13      2.17 o
   3  -6   1        5.49        4.76      0.89 o
   4  -6   1        1.15       -1.00      1.00 o
   5  -6   1        0.29        0.78      1.53 o
   6  -6   1       35.33       32.40      2.70 o
   7  -6   1        0.08       -1.47      1.47 o
   8  -6   1        9.00        7.39      5.25 o
   9  -6   1       20.46       25.04      3.81 o
 -12  -5   1       84.83       80.80      5.27 o
 -11  -5   1       52.91       71.37      4.82 o
 -10  -5   1      315.56      356.34     11.05 o
  -9  -5   1       25.34       25.17      2.14 o
  -8  -5   1       76.30       72.75      3.50 o
  -7  -5   1      227.24      214.00      5.99 o
  -6  -5   1        6.23        7.18      0.80 o
  -5  -5   1       76.85       90.85      2.03 o
  -4  -5   1      155.86      186.53      3.51 o
  -3  -5   1       56.09       49.87      1.53 o
  -2  -5   1       91.98       99.40      2.08 o
  -1  -5   1     2235.01     2249.70     48.72 o
   0  -5   1        1.04        0.53      0.34 o
   1  -5   1     1387.40     1403.51     37.14 o
   2  -5   1        8.03        7.83      0.66 o
   3  -5   1      206.24      214.80      5.18 o
   4  -5   1      496.55      482.66     10.86 o
   5  -5   1        6.36       11.44      1.69 o
   6  -5   1      327.21      309.52     10.17 o
   7  -5   1      130.16      131.20      7.05 o
   8  -5   1       31.26       36.79      3.30 o
   9  -5   1       20.23       20.88      3.56 o
 -12  -4   1        0.00       -2.36      2.40 o
 -11  -4   1        0.39        4.11      3.12 o
 -10  -4   1        0.22        3.58      1.92 o
  -9  -4   1        3.15        5.58      1.56 o
  -8  -4   1        6.80        4.68      1.80 o
  -7  -4   1      251.86      222.18      5.10 o
  -6  -4   1      112.43      114.02      2.62 o
  -5  -4   1      813.41      750.49     12.31 o
  -4  -4   1     3347.93     3398.14     50.27 o
  -3  -4   1      110.81      170.84      3.04 o
  -2  -4   1     1475.95     1396.46     32.85 o
  -1  -4   1       11.55       17.00      1.02 o
   0  -4   1       61.06       88.79      2.02 o
   1  -4   1      678.06      655.63     18.06 o
   2  -4   1       42.39       55.69      1.56 o
   3  -4   1       15.52       16.25      0.93 o
   4  -4   1        0.03        4.01      0.87 o
   5  -4   1       14.18       13.02      1.40 o
   6  -4   1      317.72      300.03      9.87 o
   7  -4   1       19.97       19.86      2.40 o
   8  -4   1       15.10       20.88      3.00 o
   9  -4   1        1.27        1.79      2.84 o
  10  -4   1       92.27      112.37      7.38 o
 -12  -3   1       51.55       42.19      5.61 o
 -11  -3   1       14.24       13.15      2.79 o
 -10  -3   1      382.27      386.06     11.79 o
  -9  -3   1      136.73      129.88      5.17 o
  -8  -3   1      515.60      511.31     11.38 o
  -7  -3   1       67.51       59.23      2.06 o
  -6  -3   1        1.37        0.99      0.65 o
  -5  -3   1      591.02      626.74     10.37 o
  -4  -3   1      143.95      144.65      2.66 o
  -3  -3   1      505.58      545.47      8.42 o
  -2  -3   1        8.96       14.08      0.52 o
  -1  -3   1    11641.78     9619.80    200.02 o
   0  -3   1       96.54      125.19      2.45 o
   1  -3   1      236.91      220.85      4.17 o
   2  -3   1      161.70      155.72      3.36 o
   3  -3   1     1295.85     1257.70     24.00 o
   4  -3   1      249.76      287.20      5.53 o
   5  -3   1      574.26      515.89     10.20 o
   6  -3   1       71.70       70.34      3.64 o
   7  -3   1      297.42      282.40      9.59 o
   8  -3   1       42.74       39.77      4.19 o
   9  -3   1        9.91       11.52      2.36 o
  10  -3   1        0.27        1.33      2.62 o
 -12  -2   1        0.00       -2.20      2.20 o
 -11  -2   1       17.51       20.84      3.03 o
 -10  -2   1        8.18       11.20      2.12 o
  -9  -2   1       21.72       27.96      2.44 o
  -8  -2   1        2.71        0.19      1.65 o
  -7  -2   1      228.22      215.89      4.11 o
  -6  -2   1     1083.66     1074.33     16.58 o
  -5  -2   1      616.88      707.18     11.61 o
  -4  -2   1     6441.91     6352.48    140.82 o
  -3  -2   1     4042.54     4043.78     91.75 o
  -2  -2   1    16453.06    14882.47    417.23 o
  -1  -2   1      987.88      950.36     16.53 o
   0  -2   1     7108.15     6751.51    381.20 o
   1  -2   1       31.20       25.84      1.16 o
   2  -2   1      195.58      187.99      3.74 o
   3  -2   1       28.26       30.12      0.96 o
   4  -2   1        0.79        0.66      0.40 o
   5  -2   1        1.00        1.57      0.58 o
   6  -2   1       41.59       41.36      1.80 o
   7  -2   1        0.61       -0.53      1.14 o
   8  -2   1       87.07       94.95      5.27 o
   9  -2   1       11.87       10.78      1.62 o
  10  -2   1       47.29       48.92      3.16 o
  11  -2   1        0.01        0.28      3.83 o
 -11  -1   1       15.76       14.19      2.68 o
 -10  -1   1        0.00       -1.35      1.35 o
  -9  -1   1       29.76       33.15      2.09 o
  -8  -1   1      484.42      471.10     10.70 o
  -7  -1   1      794.73      807.82     14.40 o
  -6  -1   1      232.44      230.82      4.19 o
  -5  -1   1      986.82     1051.82     16.14 o
  -4  -1   1      709.50      698.42     11.57 o
  -3  -1   1     4644.03     4684.69    114.88 o
  -2  -1   1      524.64      517.93      8.41 o
  -1  -1   1       29.05       32.47      1.39 o
   0  -1   1     4037.37     4172.58     98.80 o
   1  -1   1     2693.09     2332.14     60.51 o
   2  -1   1     2412.74     2350.22     36.82 o
   3  -1   1      666.08      756.83     12.22 o
   4  -1   1      485.13      505.64      8.43 o
   5  -1   1      307.65      289.67      5.19 o
   6  -1   1      422.95      394.65      6.97 o
   7  -1   1      774.84      716.19     15.30 o
   8  -1   1      478.53      459.42     10.42 o
   9  -1   1        1.56        3.71      1.38 o
  10  -1   1        0.11       -1.28      1.49 o
  11  -1   1       17.85       20.72      2.79 o
 -11   0   1        3.37        1.23      3.97 o
 -10   0   1        4.85        3.33      1.77 o
  -9   0   1      168.37      167.65      4.85 o
  -8   0   1      144.81      154.97      4.49 o
  -7   0   1      193.27      199.15      6.20 o
  -6   0   1      902.98      904.72     14.80 o
  -5   0   1      691.39      770.42     12.57 o
  -4   0   1      807.82      752.43     13.11 o
  -3   0   1     9102.72     9092.45    275.69 o
  -2   0   1     1268.64     1222.52     19.46 o
  -1   0   1     3645.30     3851.31     60.69 o
   0   0   1       39.17       30.87      1.63 o
   1   0   1     1133.75     1145.10     19.29 o
   2   0   1      435.77      423.14      6.55 o
   3   0   1      284.51      285.89      4.86 o
   4   0   1       11.44       11.62      0.62 o
   5   0   1       99.60      103.91      2.28 o
   6   0   1      169.66      171.59      3.50 o
   7   0   1       29.42       33.78      1.90 o
   8   0   1      286.25      266.20      6.70 o
   9   0   1       53.35       51.70      2.54 o
  10   0   1       62.27       58.01      3.08 o
  11   0   1        5.71        3.96      2.28 o
 -11   1   1        1.20       -0.34      1.80 o
 -10   1   1        2.82        0.56      1.59 o
  -9   1   1        0.05       -0.48      1.25 o
  -8   1   1      141.46      124.47      4.32 o
  -7   1   1        5.74        2.59      1.03 o
  -6   1   1       35.32       34.20      1.80 o
  -5   1   1        4.27        1.98      0.55 o
  -4   1   1      517.55      531.60     10.20 o
  -3   1   1      513.08      536.19     10.12 o
  -2   1   1        9.69        9.56      0.39 o
  -1   1   1     3503.15     3442.21     63.62 o
   0   1   1     2515.70     2541.32     56.15 o
   1   1   1      346.48      350.61      5.74 o
   2   1   1      292.48      294.22      4.62 o
   3   1   1     2495.58     2389.17     49.54 o
   4   1   1      783.65      705.23     12.24 o
   5   1   1      752.09      708.06     11.76 o
   6   1   1     2060.30     2037.34     32.69 o
   7   1   1      600.45      602.21     10.43 o
   8   1   1      215.54      205.67      5.50 o
   9   1   1       24.58       24.66      1.89 o
  10   1   1       35.92       28.65      2.38 o
  11   1   1        0.76       -1.52      2.04 o
  12   1   1        2.68       -2.31      2.31 o
 -11   2   1        0.05        1.56      4.54 o
 -10   2   1       21.82       20.45      3.66 o
  -9   2   1        9.74        7.18      2.04 o
  -8   2   1       33.21       37.79      2.72 o
  -7   2   1       73.00       63.85      3.38 o
  -6   2   1      151.59      161.07      3.53 o
  -5   2   1       71.36       72.55      2.28 o
  -4   2   1     1512.73     1629.23     27.33 o
  -3   2   1      475.93      491.99     10.46 o
  -2   2   1      836.71      852.84     19.79 o
  -1   2   1      117.29       97.97      2.43 o
   0   2   1     7671.62     6908.36    165.89 o
   1   2   1      645.86      621.90     10.79 o
   2   2   1     4090.73     3976.05     85.85 o
   3   2   1      401.75      428.64      7.51 o
   4   2   1       97.61       95.34      2.06 o
   5   2   1       22.13       27.86      1.20 o
   6   2   1       62.66       62.60      2.06 o
   7   2   1      280.71      271.54      5.24 o
   8   2   1        3.93        0.89      1.06 o
   9   2   1      126.28      123.95      5.89 o
  10   2   1       51.69       45.03      4.18 o
  11   2   1       52.44       55.66      4.12 o
  12   2   1        3.04       -1.02      2.45 o
 -10   3   1       28.83       33.60      4.41 o
  -9   3   1       14.06       14.36      2.50 o
  -8   3   1       43.31       34.32      2.95 o
  -7   3   1       10.74       13.16      3.80 o
  -6   3   1      623.75      585.67     14.75 o
  -5   3   1      200.56      194.21      4.93 o
  -4   3   1       44.86       31.84      1.45 o
  -3   3   1        1.28        1.11      0.50 o
  -2   3   1      436.51      430.40      9.10 o
  -1   3   1       91.89       82.92      2.07 o
   0   3   1       12.75       20.47      1.01 o
   1   3   1    13466.19    12420.03    426.39 o
   2   3   1      217.20      218.78      3.84 o
   3   3   1     6481.58     6516.81    173.81 o
   4   3   1     1671.23     1709.77     30.00 o
   5   3   1     2633.96     2710.49     40.58 o
   6   3   1      348.37      343.17      5.82 o
   7   3   1     1533.00     1527.74     24.93 o
   8   3   1      125.59      113.93      3.38 o
   9   3   1      151.29      139.94      5.36 o
  10   3   1        1.86        6.57      2.04 o
  11   3   1       37.47       44.40      3.90 o
  12   3   1        1.87        3.57      2.59 o
 -10   4   1        5.65        1.74      4.40 o
  -9   4   1        3.20        7.44      2.86 o
  -8   4   1       14.24       18.51      2.53 o
  -7   4   1      220.97      211.37      7.75 o
  -6   4   1      438.35      395.10     12.34 o
  -5   4   1      125.59      135.47      3.85 o
  -4   4   1      381.07      359.61      8.13 o
  -3   4   1     1651.79     1793.42     36.58 o
  -2   4   1       83.17      131.21      3.20 o
  -1   4   1     3122.26     3234.84     99.76 o
   0   4   1       10.16       33.59      3.16 o
   1   4   1       81.61       89.01      2.22 o
   2   4   1      141.89      134.38      3.03 o
   3   4   1      157.33      183.43      3.64 o
   4   4   1        0.37        3.09      0.87 o
   5   4   1        0.01        0.27      0.52 o
   6   4   1       13.40       13.72      0.89 o
   7   4   1      241.67      229.70      4.91 o
   8   4   1       78.76       70.59      3.35 o
   9   4   1      172.14      171.40      6.29 o
  10   4   1       55.25       59.29      3.58 o
  11   4   1        1.69       -0.79      2.30 o
  12   4   1       22.52       29.63      3.55 o
  -9   5   1        0.89       -0.08      2.46 o
  -8   5   1        1.43        2.01      1.87 o
  -7   5   1        0.10        0.56      1.58 o
  -6   5   1      919.45      882.06     25.34 o
  -5   5   1      232.61      219.85      7.45 o
  -4   5   1      725.00      720.05     15.41 o
  -3   5   1       34.39       39.36      1.62 o
  -2   5   1       86.36       94.20      2.55 o
  -1   5   1     1792.64     1770.86     30.37 o
   0   5   1       25.68       30.02      1.60 o
   1   5   1     2416.36     2363.98     65.83 o
   2   5   1      858.82      918.15     17.54 o
   3   5   1      184.36      112.68      2.49 o
   4   5   1      235.55      292.54      5.22 o
   5   5   1     2008.31     1894.29     27.95 o
   6   5   1      504.28      523.59      9.44 o
   7   5   1     2320.11     2254.16     45.68 o
   8   5   1       37.63       30.15      1.89 o
   9   5   1       55.06       59.45      3.27 o
  10   5   1        2.33        0.39      1.48 o
  11   5   1        4.46        4.72      2.46 o
  12   5   1        0.74       -1.35      2.31 o
  -9   6   1        7.88        9.66      3.19 o
  -8   6   1       10.36       10.93      3.05 o
  -7   6   1       18.84       25.33      2.64 o
  -6   6   1        2.83        4.06      1.63 o
  -5   6   1       14.77       18.09      2.02 o
  -4   6   1      283.20      272.79      8.64 o
  -3   6   1       23.08       29.99      1.49 o
  -2   6   1      253.04      261.85      6.62 o
  -1   6   1       41.77       63.17      2.59 o
   0   6   1      276.86      310.48      7.03 o
   1   6   1      486.69      559.61     13.24 o
   2   6   1       75.96       64.51      1.61 o
   3   6   1       67.55       79.73      1.96 o
   4   6   1        0.12       -0.44      0.44 o
   5   6   1        7.34        8.58      0.97 o
   6   6   1        4.82        5.73      1.01 o
   7   6   1       31.28       35.05      2.09 o
   8   6   1        1.72        0.11      1.49 o
   9   6   1       54.77       50.88      2.50 o
  10   6   1       93.51       97.75      3.97 o
  11   6   1       63.59       70.38     10.15 o
  12   6   1       32.44       35.14      3.75 o
  -8   7   1        5.63        4.29      2.56 o
  -7   7   1       23.38       16.31      2.86 o
  -6   7   1        4.76        2.19      1.61 o
  -5   7   1      179.92      180.81      7.27 o
  -4   7   1        0.40        0.01      1.44 o
  -3   7   1      220.12      199.58      6.57 o
  -2   7   1      381.46      369.48      7.25 o
  -1   7   1       42.70       52.21      1.66 o
   0   7   1      155.34      143.45      3.08 o
   1   7   1        6.90        6.31      0.76 o
   2   7   1        8.30        7.11      0.50 o
   3   7   1      290.48      324.36      5.79 o
   4   7   1     1680.91     1702.05     42.54 o
   5   7   1      221.67      234.19      8.70 o
   6   7   1      950.61      896.02     25.43 o
   7   7   1       82.08       92.80      5.30 o
   8   7   1        4.33        5.56      1.38 o
   9   7   1       85.85       76.23      4.90 o
  10   7   1       34.31       37.45      2.72 o
  11   7   1        6.47        6.53      2.52 o
  12   7   1        0.15        1.99      3.26 o
  -7   8   1        0.01        0.24      2.05 o
  -6   8   1        7.54        8.82      1.89 o
  -5   8   1        2.69        4.96      1.53 o
  -4   8   1      161.03      161.67      6.62 o
  -3   8   1      251.45      252.59      7.99 o
  -2   8   1       18.07       20.95      2.41 o
  -1   8   1       79.39       88.08      5.61 o
   0   8   1       17.97       16.16      1.43 o
   1   8   1      137.49      130.22      7.10 o
   2   8   1      110.47      112.54      2.91 o
   3   8   1       34.49       36.40      1.32 o
   4   8   1        2.82        1.89      0.68 o
   5   8   1        4.31        3.54      1.21 o
   6   8   1        1.49        2.18      1.24 o
   7   8   1       19.87       18.20      4.92 o
   8   8   1       13.38       15.85      2.75 o
   9   8   1       28.17       30.16      3.20 o
  10   8   1        0.98        1.81      1.59 o
  11   8   1      117.97      120.27      6.17 o
  12   8   1       28.61       31.40      3.62 o
  -7   9   1        0.29        2.41      2.98 o
  -6   9   1        6.12        4.76      2.14 o
  -5   9   1        3.03        3.75      1.56 o
  -4   9   1        3.20        1.62      1.27 o
  -3   9   1       29.52       22.09      2.91 o
  -2   9   1        5.81        1.41      1.49 o
  -1   9   1        0.33       -0.95      1.12 o
   0   9   1       24.82       21.41      1.43 o
   1   9   1      219.80      230.35      7.20 o
   2   9   1        4.13        2.70      0.96 o
   3   9   1      151.05      151.11      4.32 o
   4   9   1      418.95      394.80     11.83 o
   5   9   1      390.36      355.43     10.95 o
   6   9   1       11.29       11.75      1.64 o
   7   9   1        1.81        4.99      1.73 o
   8   9   1      132.10      133.89      8.46 o
   9   9   1        0.04        0.16      1.82 o
  10   9   1        4.09       -0.19      4.26 o
  11   9   1        0.91       -2.13      3.40 o
  -5  10   1        6.29       10.07      3.40 o
  -4  10   1        2.45        6.64      3.40 o
  -3  10   1       21.44       18.81      2.45 o
  -2  10   1       36.35       37.47      3.07 o
  -1  10   1       80.12       71.15      6.54 o
   0  10   1       25.02       33.70      2.62 o
   1  10   1      128.53      110.77      7.40 o
   2  10   1       21.87       21.21      2.10 o
   3  10   1       36.34       43.02      3.28 o
   4  10   1        0.14       -0.93      0.98 o
   5  10   1        0.52       -0.38      1.11 o
   6  10   1        0.31       -0.24      1.17 o
   7  10   1       58.17       55.96      5.02 o
   8  10   1        9.90        9.14      3.06 o
   9  10   1       82.30       75.61      5.66 o
  10  10   1        1.24        4.71      3.05 o
  11  10   1       31.48       31.68      6.74 o
  -4  11   1       10.83        9.79      3.40 o
  -3  11   1        0.29        0.85      2.27 o
  -2  11   1       18.95       18.01      4.82 o
  -1  11   1        0.10        0.29      1.29 o
   0  11   1        1.44        1.22      1.20 o
   1  11   1       10.81       11.09      1.72 o
   2  11   1        2.04        2.88      3.83 o
   3  11   1      153.75      130.11      6.29 o
   4  11   1       42.73       28.07      1.98 o
   5  11   1      141.27      136.13      5.16 o
   6  11   1        0.05        1.45      1.47 o
   7  11   1      385.50      368.46     11.97 o
   8  11   1       67.95       73.22      5.37 o
   9  11   1       22.08       24.97      4.82 o
  10  11   1       22.51       31.57      9.86 o
  -3  12   1        0.01       -0.28      2.55 o
  -2  12   1       28.75       33.92      3.97 o
  -1  12   1        5.25        7.16      1.86 o
   0  12   1       51.91       54.21     10.01 o
   1  12   1        1.67       -0.38      1.31 o
   2  12   1       59.48       59.22      3.31 o
   3  12   1        1.70        2.07      1.65 o
   4  12   1        2.19        2.46      2.69 o
   5  12   1        0.03       -0.15      1.24 o
   6  12   1        1.59        3.01      1.47 o
   7  12   1        1.26        2.93      1.66 o
   8  12   1       16.12       18.14      4.11 o
   9  12   1        0.00       -2.69      2.98 o
  10  12   1       40.58       53.31      8.09 o
  -2  13   1        1.93        4.40      2.55 o
  -1  13   1       13.01       15.75      2.98 o
   0  13   1        2.97        2.27      1.99 o
   1  13   1        5.05       10.92      2.41 o
   2  13   1        3.34        2.66      1.51 o
   3  13   1       14.21       14.89      2.35 o
   4  13   1        1.97        1.83      1.78 o
   5  13   1       49.25       42.59      4.54 o
   6  13   1       35.63       27.98      5.04 o
   7  13   1       25.42       24.07      2.80 o
   8  13   1       80.72       88.79      6.39 o
   9  13   1        0.96       -0.71      3.12 o
   0  14   1        8.81        3.55      2.41 o
   1  14   1        3.12        0.71      2.13 o
   2  14   1        1.51        0.99      2.27 o
   3  14   1        1.71        1.42      2.13 o
   4  14   1        2.31        1.99      2.27 o
   5  14   1        0.12        0.85      2.41 o
   6  14   1        2.63        1.99      2.55 o
   7  14   1        3.19        2.08      1.85 o
  -7 -14   2        2.51        1.93      3.55 o
  -6 -14   2        3.49        1.16      1.90 o
  -5 -14   2        9.93        9.09      2.08 o
  -4 -14   2       16.49       15.61      3.55 o
  -3 -14   2        4.97        8.37      2.98 o
  -2 -14   2        5.08       11.35      3.12 o
  -1 -14   2        0.69        3.97      2.69 o
   0 -14   2        1.14        3.69      2.69 o
  -8 -13   2        1.42        0.97      2.30 o
  -7 -13   2        0.00       -1.37      1.90 o
  -6 -13   2        1.89       -0.38      1.75 o
  -5 -13   2       11.74        7.45      2.11 o
  -4 -13   2        6.07        0.39      1.63 o
  -3 -13   2        1.41        2.41      2.41 o
  -2 -13   2        9.81       10.78      2.84 o
  -1 -13   2        4.19        4.68      2.41 o
   0 -13   2        0.31       -0.28      2.13 o
   1 -13   2        0.03        0.57      2.27 o
   2 -13   2        1.19        2.55      2.69 o
  -9 -12   2       31.10       24.21      4.54 o
  -8 -12   2       70.82       83.67      5.57 o
  -7 -12   2       12.03        9.74      2.36 o
  -6 -12   2       81.59       78.22      4.16 o
  -5 -12   2       13.88       13.05      1.99 o
  -4 -12   2       79.33       89.00      5.11 o
  -3 -12   2       38.14       38.23      2.60 o
  -2 -12   2       53.62       56.39      3.45 o
  -1 -12   2        4.47        3.55      2.70 o
   0 -12   2        0.03        1.68      1.52 o
   1 -12   2       10.74       11.77      2.84 o
   2 -12   2        0.02        1.56      2.27 o
   3 -12   2       10.03       11.92      3.40 o
 -10 -11   2       13.30       16.60      5.11 o
  -9 -11   2        3.26        3.15      2.44 o
  -8 -11   2        0.39       -0.66      2.10 o
  -7 -11   2        1.13        1.74      1.72 o
  -6 -11   2       77.11       76.88      4.06 o
  -5 -11   2        0.19       -1.15      1.15 o
  -4 -11   2      214.86      188.78      6.71 o
  -3 -11   2      246.13      244.49      8.08 o
  -2 -11   2        4.29        2.21      1.26 o
  -1 -11   2      155.02      156.50      7.13 o
   0 -11   2        0.02        0.37      1.39 o
   1 -11   2        0.08       -0.87      1.46 o
   2 -11   2        0.33        1.26      1.57 o
   3 -11   2        0.24        0.14      2.27 o
   4 -11   2        7.71       13.33      3.55 o
   5 -11   2        0.35        1.66      2.34 o
 -11 -10   2       30.26       26.25      5.96 o
 -10 -10   2       79.54       82.53      8.38 o
  -9 -10   2       11.76       11.47      2.80 o
  -8 -10   2      182.76      185.31      7.39 o
  -7 -10   2       21.26       30.50      3.78 o
  -6 -10   2        1.53        1.42      1.39 o
  -5 -10   2        0.25       -0.62      1.16 o
  -4 -10   2      130.62      123.76      4.89 o
  -3 -10   2      333.59      326.87     10.16 o
  -2 -10   2        7.27        7.45      2.16 o
  -1 -10   2       59.04       62.50      2.66 o
   0 -10   2        8.18        6.85      1.75 o
   1 -10   2       14.99       13.84      1.62 o
   2 -10   2       16.74       20.21      3.16 o
   3 -10   2        7.41        6.92      1.49 o
   4 -10   2        6.56        8.70      2.10 o
   5 -10   2       26.15       31.55      3.19 o
   6 -10   2        1.03        2.97      2.77 o
 -11  -9   2        3.23        5.06      2.31 o
 -10  -9   2        7.36       11.49      4.54 o
  -9  -9   2       18.43       20.81      3.57 o
  -8  -9   2       36.75       42.83      3.27 o
  -7  -9   2       16.85       19.47      2.30 o
  -6  -9   2       10.02       11.96      1.86 o
  -5  -9   2        8.94        8.06      1.98 o
  -4  -9   2      186.18      181.68      6.37 o
  -3  -9   2      538.07      522.20     20.85 o
  -2  -9   2       26.24       24.36      1.60 o
  -1  -9   2      768.99      774.41     22.91 o
   0  -9   2      257.53      236.13      9.61 o
   1  -9   2       18.40       22.15      1.79 o
   2  -9   2       24.61       26.02      2.06 o
   3  -9   2        1.10       -0.76      1.15 o
   4  -9   2        1.11       -0.35      1.66 o
   5  -9   2        8.17        8.23      1.87 o
   6  -9   2        0.25        1.74      2.05 o
   7  -9   2        0.07       -1.51      2.20 o
 -11  -8   2        6.60        9.42      2.75 o
 -10  -8   2       62.61       54.14      4.12 o
  -9  -8   2       64.76       59.63      3.59 o
  -8  -8   2       31.56       30.10      2.08 o
  -7  -8   2        3.77        4.62      1.89 o
  -6  -8   2       16.43       11.30      2.09 o
  -5  -8   2      679.54      687.87     19.89 o
  -4  -8   2        1.76        1.29      1.16 o
  -3  -8   2      812.55      768.20     17.26 o
  -2  -8   2      115.99      117.80      3.02 o
  -1  -8   2      322.93      318.01      8.17 o
   0  -8   2       90.85       87.95      3.40 o
   1  -8   2        0.43        0.75      1.45 o
   2  -8   2      325.94      308.10      9.51 o
   3  -8   2       34.27       28.19      2.26 o
   4  -8   2       24.80       21.70      2.12 o
   5  -8   2       14.30       15.79      2.07 o
   6  -8   2        2.43        0.28      1.56 o
   7  -8   2       32.58       46.28      4.61 o
   8  -8   2        0.02       -1.84      3.40 o
 -11  -7   2        1.92       -0.54      2.15 o
 -10  -7   2        3.07        2.45      2.23 o
  -9  -7   2        0.00       -0.98      1.50 o
  -8  -7   2        0.03        0.31      1.31 o
  -7  -7   2      153.84      151.36      4.78 o
  -6  -7   2       31.75       37.74      2.01 o
  -5  -7   2      277.02      273.27      7.56 o
  -4  -7   2      335.69      368.27      8.50 o
  -3  -7   2        0.40        1.04      0.52 o
  -2  -7   2       14.35       16.89      0.83 o
  -1  -7   2       87.90       83.27      2.57 o
   0  -7   2      166.93      157.60      3.19 o
   1  -7   2       97.23       98.56      2.42 o
   2  -7   2      841.79      798.88     19.17 o
   3  -7   2      594.22      562.23     16.32 o
   4  -7   2        8.10        9.24      2.01 o
   5  -7   2        8.36        6.57      1.69 o
   6  -7   2        0.05        0.54      1.50 o
   7  -7   2        0.02       -0.30      2.10 o
   8  -7   2        0.52       -0.50      2.50 o
 -12  -6   2       19.29       19.29      3.26 o
 -11  -6   2      163.71      160.38      8.32 o
 -10  -6   2        0.64        4.24      1.70 o
  -9  -6   2       76.36       89.96      3.71 o
  -8  -6   2      115.87      105.93      3.83 o
  -7  -6   2      226.90      208.01      5.34 o
  -6  -6   2      229.13      220.94      4.96 o
  -5  -6   2        0.77       -0.62      0.62 o
  -4  -6   2     1590.49     1661.07     28.40 o
  -3  -6   2        2.65        0.37      0.44 o
  -2  -6   2      332.18      352.29      6.99 o
  -1  -6   2      106.50      117.23      3.58 o
   0  -6   2       20.73       21.00      1.29 o
   1  -6   2      340.64      385.66      7.78 o
   2  -6   2       15.68       18.44      1.22 o
   3  -6   2        0.93       -0.59      0.84 o
   4  -6   2      101.68       99.56      4.21 o
   5  -6   2      801.93      771.05     22.25 o
   6  -6   2        1.73        0.76      1.52 o
   7  -6   2       29.84       26.77      2.73 o
   8  -6   2       41.18       43.25      9.08 o
   9  -6   2        1.75        2.97      2.75 o
 -12  -5   2       34.65       25.97      3.50 o
 -11  -5   2       80.39       92.30      6.96 o
 -10  -5   2       62.08       59.50      3.66 o
  -9  -5   2       25.92       28.86      2.25 o
  -8  -5   2      233.20      223.39      7.72 o
  -7  -5   2        7.26        5.74      1.28 o
  -6  -5   2      134.14      125.11      2.82 o
  -5  -5   2        0.53        2.19      0.57 o
  -4  -5   2     1831.40     1824.31     29.02 o
  -3  -5   2     2387.67     2356.29     39.82 o
  -2  -5   2     1839.78     1867.79     33.44 o
  -1  -5   2       23.70       19.94      0.83 o
   0  -5   2     3133.35     3088.63     52.84 o
   1  -5   2     1497.69     1619.72     34.55 o
   2  -5   2      102.84      104.65      2.62 o
   3  -5   2      672.39      673.38     14.39 o
   4  -5   2       69.68       72.36      2.89 o
   5  -5   2        6.39        3.65      1.46 o
   6  -5   2        5.75        6.66      1.91 o
   7  -5   2        0.84        1.37      1.60 o
   8  -5   2        3.28        2.43      1.87 o
   9  -5   2        3.98        7.63      2.90 o
  10  -5   2        3.53        1.28      4.26 o
 -12  -4   2        9.63       10.16      3.00 o
 -11  -4   2       52.06       56.61      4.30 o
 -10  -4   2       81.69      101.50      4.74 o
  -9  -4   2      205.29      185.84      6.53 o
  -8  -4   2      210.89      197.33      5.31 o
  -7  -4   2       42.53       42.07      1.90 o
  -6  -4   2       92.34       81.16      2.00 o
  -5  -4   2       39.81       36.15      1.53 o
  -4  -4   2     2623.18     2710.72     42.78 o
  -3  -4   2      181.36      170.57      3.43 o
  -2  -4   2     5008.68     4864.50    116.48 o
  -1  -4   2      323.39      373.12      7.42 o
   0  -4   2      825.34      949.68     19.23 o
   1  -4   2     1350.00     1335.96     23.54 o
   2  -4   2       92.37      101.11      2.29 o
   3  -4   2     1286.89     1338.13     25.57 o
   4  -4   2     1771.85     1800.35     31.15 o
   5  -4   2       86.75       89.50      2.97 o
   6  -4   2      983.96      896.00     25.60 o
   7  -4   2      183.13      178.57      6.88 o
   8  -4   2        7.02        9.84      2.18 o
   9  -4   2        0.58        2.25      2.91 o
  10  -4   2        1.07        0.04      4.89 o
 -12  -3   2        0.60        3.41      2.69 o
 -11  -3   2       32.11       30.09      7.73 o
 -10  -3   2       52.17       46.52      3.22 o
  -9  -3   2       39.75       43.18      2.91 o
  -8  -3   2      628.07      611.53     13.32 o
  -7  -3   2        6.69        5.06      0.90 o
  -6  -3   2      427.01      412.01      7.22 o
  -5  -3   2        6.81        8.26      0.69 o
  -4  -3   2        1.30        2.87      0.70 o
  -3  -3   2     3112.27     2993.82     61.10 o
  -2  -3   2      298.10      290.56      5.85 o
  -1  -3   2     7602.02     6570.14    154.99 o
   0  -3   2        3.14        9.04      0.45 o
   1  -3   2     1355.92     1190.94     22.16 o
   2  -3   2      124.38      110.15      2.37 o
   3  -3   2        1.80        1.21      0.35 o
   4  -3   2      100.58      107.75      2.26 o
   5  -3   2        0.66        0.67      0.53 o
   6  -3   2       67.06       68.50      3.08 o
   7  -3   2        0.63        0.61      1.25 o
   8  -3   2        0.89       -1.09      1.58 o
   9  -3   2        1.93       -1.55      2.91 o
  10  -3   2        0.07        2.57      2.66 o
 -11  -2   2        3.42        0.58      3.33 o
 -10  -2   2       13.05       11.29      1.96 o
  -9  -2   2        8.74        7.70      1.58 o
  -8  -2   2       88.21       80.75      3.01 o
  -7  -2   2       16.72       16.67      1.17 o
  -6  -2   2      601.63      574.44      9.25 o
  -5  -2   2     3113.11     3090.84     48.42 o
  -4  -2   2      124.64      155.43      3.21 o
  -3  -2   2     2732.89     2626.89     56.85 o
  -2  -2   2       26.45       23.94      0.77 o
  -1  -2   2      387.17      374.65      5.55 o
   0  -2   2       84.98      100.07      1.72 o
   1  -2   2        3.95        5.19      0.26 o
   2  -2   2      675.59      637.75     10.26 o
   3  -2   2      544.53      581.75      9.03 o
   4  -2   2      174.90      199.65      3.68 o
   5  -2   2      793.58      724.48     12.02 o
   6  -2   2      713.36      662.15     15.84 o
   7  -2   2      549.98      552.01     12.08 o
   8  -2   2      366.55      346.60      9.33 o
   9  -2   2       61.10       61.90      3.06 o
  10  -2   2       11.28       11.74      1.97 o
  11  -2   2        0.12        3.69      4.26 o
 -11  -1   2        3.88        5.69      2.08 o
 -10  -1   2       36.27       33.26      2.51 o
  -9  -1   2       27.06       24.06      1.90 o
  -8  -1   2        0.21        1.99      1.24 o
  -7  -1   2      232.67      225.85      4.78 o
  -6  -1   2       45.22       40.01      1.68 o
  -5  -1   2     1008.58     1026.16     16.87 o
  -4  -1   2      111.41      118.80      2.59 o
  -3  -1   2      842.30      816.22     13.26 o
  -2  -1   2     2544.50     2630.39     43.19 o
  -1  -1   2     3714.16     3739.98    107.22 o
   0  -1   2     5886.62     6305.95    103.00 o
   1  -1   2      431.42      442.52      6.83 o
   2  -1   2      571.56      460.86      7.12 o
   3  -1   2      302.78      308.14      5.54 o
   4  -1   2      763.08      835.58     13.61 o
   5  -1   2       14.97        8.14      0.91 o
   6  -1   2        5.10        6.08      0.77 o
   7  -1   2        7.99        8.44      1.38 o
   8  -1   2        2.69        4.87      1.40 o
   9  -1   2        1.17       -1.07      1.07 o
  10  -1   2        0.59       -0.44      1.80 o
  11  -1   2        1.52        2.61      2.17 o
 -11   0   2       12.38        7.79      2.55 o
 -10   0   2        0.07       -1.54      1.54 o
  -9   0   2        3.27        5.71      1.51 o
  -8   0   2      351.46      331.43      7.94 o
  -7   0   2      759.21      768.04     14.84 o
  -6   0   2       29.00       25.17      1.13 o
  -5   0   2      341.50      295.98      5.65 o
  -4   0   2      352.65      403.06      7.32 o
  -3   0   2     1192.85     1176.34     20.04 o
  -2   0   2       68.71       62.04      1.28 o
  -1   0   2      264.65      287.85      4.21 o
   0   0   2     6024.24     6264.29    138.70 o
   1   0   2      115.21      118.53      2.03 o
   2   0   2     9859.79     9151.80    187.52 o
   3   0   2      419.25      439.14      7.88 o
   4   0   2       90.85       68.45      1.61 o
   5   0   2       53.28       70.59      1.86 o
   6   0   2      141.69      126.06      3.25 o
   7   0   2     1559.09     1543.32     29.16 o
   8   0   2      168.43      163.75      4.72 o
   9   0   2       38.31       31.69      2.07 o
  10   0   2       21.09       20.80      2.19 o
  11   0   2        3.97        2.39      1.94 o
 -11   1   2        2.35        3.69      1.90 o
 -10   1   2        1.03       -1.46      1.46 o
  -9   1   2       14.96       16.20      1.83 o
  -8   1   2        0.72        0.59      1.18 o
  -7   1   2        1.33        1.12      1.00 o
  -6   1   2      234.34      229.52      5.06 o
  -5   1   2        2.14        0.58      0.50 o
  -4   1   2      650.20      661.64     11.58 o
  -3   1   2      483.30      520.13      8.41 o
  -2   1   2      499.45      442.10      7.12 o
  -1   1   2      232.87      258.87      4.96 o
   0   1   2     5208.85     5245.96     91.55 o
   1   1   2     3923.56     3891.34     75.71 o
   2   1   2       16.59       17.60      0.55 o
   3   1   2       21.13       18.59      0.77 o
   4   1   2     1368.72     1396.34     22.39 o
   5   1   2       11.07        7.54      0.68 o
   6   1   2      410.77      418.13      7.37 o
   7   1   2        5.88        6.08      1.36 o
   8   1   2        3.67        3.57      1.87 o
   9   1   2        1.19        1.55      1.32 o
  10   1   2        4.04        2.64      1.57 o
  11   1   2        0.26        0.18      2.04 o
  12   1   2        5.50        8.04      2.68 o
 -11   2   2        7.60        1.84      4.40 o
 -10   2   2        1.13       -2.24      2.24 o
  -9   2   2      121.56      124.07      5.85 o
  -8   2   2      124.36      121.37      4.60 o
  -7   2   2        2.59        1.02      1.04 o
  -6   2   2      147.15      146.52      3.56 o
  -5   2   2       21.70       24.27      1.15 o
  -4   2   2       18.33       14.62      0.98 o
  -3   2   2      653.52      694.17     14.47 o
  -2   2   2     2598.16     2472.17     54.98 o
  -1   2   2      531.14      515.03     11.29 o
   0   2   2      189.21      202.47      4.74 o
   1   2   2      132.71      142.98      3.53 o
   2   2   2     5432.87     5103.57    109.41 o
   3   2   2     1233.13     1160.50     18.53 o
   4   2   2      390.56      428.52      7.23 o
   5   2   2     2083.87     2069.84     33.03 o
   6   2   2      359.99      373.82      6.67 o
   7   2   2       30.60       28.96      1.43 o
   8   2   2        9.71        6.82      1.16 o
   9   2   2       88.65       87.36      3.72 o
  10   2   2      110.86      108.48      5.66 o
  11   2   2        0.05       -2.13      2.13 o
  12   2   2       62.66       77.04      5.19 o
 -10   3   2        6.16        5.08      3.15 o
  -9   3   2       51.41       52.32      3.88 o
  -8   3   2        3.23        0.17      2.90 o
  -7   3   2        0.09       -0.38      1.45 o
  -6   3   2       24.59       27.04      2.02 o
  -5   3   2       87.66       84.37      2.72 o
  -4   3   2      368.55      376.41      8.37 o
  -3   3   2        6.12        5.66      0.65 o
  -2   3   2     1147.69     1185.04     24.21 o
  -1   3   2      729.17      690.79     14.18 o
   0   3   2        3.94       10.34      0.57 o
   1   3   2     7793.56     7117.03    159.86 o
   2   3   2      217.95      232.81      4.06 o
   3   3   2     4207.95     3930.73     66.13 o
   4   3   2        0.69        0.16      0.41 o
   5   3   2      688.59      675.26     10.60 o
   6   3   2       10.53       16.20      0.94 o
   7   3   2        0.02        2.11      0.91 o
   8   3   2        0.18       -0.96      0.96 o
   9   3   2        0.00        1.97      2.01 o
  10   3   2       22.56       20.84      2.51 o
  11   3   2       21.16       24.16      3.23 o
  12   3   2       13.43       12.16      2.96 o
 -10   4   2        7.90        4.85      3.26 o
  -9   4   2       64.81       74.70      7.60 o
  -8   4   2        9.52       11.42      2.18 o
  -7   4   2       83.56       81.50      4.26 o
  -6   4   2      177.22      169.28      6.35 o
  -5   4   2      104.94      121.07      3.58 o
  -4   4   2      347.68      377.07      8.47 o
  -3   4   2      334.13      337.24      7.46 o
  -2   4   2      156.64      174.93      4.06 o
  -1   4   2     1290.97     1346.29     35.07 o
   0   4   2      971.95     1045.59     23.52 o
   1   4   2      423.73      442.59     15.73 o
   2   4   2     2589.49     2509.18     46.69 o
   3   4   2      601.63      620.55     11.04 o
   4   4   2      428.18      394.54      6.16 o
   5   4   2      479.23      480.01      7.73 o
   6   4   2      233.72      241.72      4.53 o
   7   4   2       96.98      107.10      3.18 o
   8   4   2       44.31       48.29      2.33 o
   9   4   2       32.22       35.82      2.32 o
  10   4   2        3.47       -0.81      2.03 o
  11   4   2       88.76      101.83      5.72 o
  12   4   2        0.21       -2.34      2.34 o
  -9   5   2        4.34        5.83      2.90 o
  -8   5   2       14.42       19.18      3.32 o
  -7   5   2       48.39       38.66      4.19 o
  -6   5   2        2.03        5.74      2.35 o
  -5   5   2      545.58      497.94     14.78 o
  -4   5   2       15.10       19.77      1.37 o
  -3   5   2      390.30      371.30      8.25 o
  -2   5   2       14.40       15.21      0.86 o
  -1   5   2      464.65      517.91     12.22 o
   0   5   2     2382.61     2475.87     49.90 o
   1   5   2        0.09        0.44      0.53 o
   2   5   2     1367.67     1363.96     25.31 o
   3   5   2     1986.01     2090.47     36.03 o
   4   5   2     2747.85     2867.74     68.35 o
   5   5   2      207.05      223.05      3.82 o
   6   5   2        5.85        8.14      0.89 o
   7   5   2       10.35       21.02      3.20 o
   8   5   2       24.23       25.74      1.76 o
   9   5   2        0.42        1.30      1.22 o
  10   5   2        0.51        1.10      1.45 o
  11   5   2        8.92        9.63      2.77 o
  12   5   2        0.34       -0.80      2.25 o
  -9   6   2        3.82        4.11      3.83 o
  -8   6   2       27.66       27.49      3.55 o
  -7   6   2       17.42       15.42      2.22 o
  -6   6   2       12.60        9.40      1.87 o
  -5   6   2        1.15        0.94      1.31 o
  -4   6   2       17.71       18.09      2.39 o
  -3   6   2      200.33      185.58      4.64 o
  -2   6   2        5.28        4.68      0.67 o
  -1   6   2       59.38       55.88      1.53 o
   0   6   2       10.91       12.95      0.94 o
   1   6   2       49.23       51.97      2.09 o
   2   6   2      513.03      590.09     11.47 o
   3   6   2        1.97        0.94      0.44 o
   4   6   2        0.88        2.53      0.56 o
   5   6   2       36.03       32.75      1.47 o
   6   6   2      841.37      827.14     22.90 o
   7   6   2      347.80      318.58      8.55 o
   8   6   2        2.47        1.15      1.22 o
   9   6   2       48.61       65.05      3.43 o
  10   6   2        0.03        0.09      1.42 o
  11   6   2      102.67       94.12      4.56 o
  12   6   2        3.24        1.56      2.31 o
  -8   7   2        4.87        7.73      3.90 o
  -7   7   2       10.04       12.83      2.69 o
  -6   7   2       25.29       23.28      2.38 o
  -5   7   2      272.47      272.84     14.05 o
  -4   7   2       76.84       77.69      3.60 o
  -3   7   2      991.96      993.40     27.54 o
  -2   7   2      228.61      214.46      5.30 o
  -1   7   2       93.84       83.78      3.80 o
   0   7   2      132.60      123.51      4.46 o
   1   7   2       52.81       58.17      2.68 o
   2   7   2        0.90        1.18      0.43 o
   3   7   2      151.69      138.19      2.79 o
   4   7   2      158.66      188.67      4.00 o
   5   7   2      312.78      305.54      8.14 o
   6   7   2       40.81       43.36      2.64 o
   7   7   2       21.63       18.72      2.60 o
   8   7   2        1.14        2.61      1.14 o
   9   7   2        5.35        6.45      1.56 o
  10   7   2        5.69        6.33      2.34 o
  11   7   2        1.54        2.74      2.28 o
  12   7   2       13.89       18.02      4.11 o
  -7   8   2        3.45        2.23      2.24 o
  -6   8   2        4.20        2.84      1.66 o
  -5   8   2       90.50      103.97      4.48 o
  -4   8   2        1.89        0.58      1.27 o
  -3   8   2      339.53      316.10     12.36 o
  -2   8   2       89.07       83.08      4.34 o
  -1   8   2        4.54        6.51      1.13 o
   0   8   2      228.06      245.11      6.67 o
   1   8   2      262.69      243.07     15.22 o
   2   8   2      332.57      368.59     10.00 o
   3   8   2       39.12       35.44      1.70 o
   4   8   2       15.10       16.86      1.17 o
   5   8   2       31.54       29.80      2.04 o
   6   8   2      174.53      157.27      5.77 o
   7   8   2      101.58       87.58      4.10 o
   8   8   2      101.91       98.25      4.93 o
   9   8   2       22.46       22.21      4.03 o
  10   8   2       14.31       12.07      2.59 o
  11   8   2        5.44        3.60      2.23 o
  12   8   2       26.65       34.16      6.46 o
  -6   9   2        0.03       -0.28      2.84 o
  -5   9   2        0.00       -1.18      1.75 o
  -4   9   2        0.48       -0.80      1.77 o
  -3   9   2       14.64       16.05      3.76 o
  -2   9   2        9.86        9.86      4.33 o
  -1   9   2       37.31       40.80      2.81 o
   0   9   2      311.31      330.22     24.38 o
   1   9   2      499.92      478.48     18.60 o
   2   9   2       20.01       20.39      1.46 o
   3   9   2      848.77      835.51     29.42 o
   4   9   2      505.89      504.25     12.45 o
   5   9   2        6.69       10.28      1.46 o
   6   9   2       57.66       56.62      3.06 o
   7   9   2        1.00       -0.09      1.29 o
   8   9   2        0.22       -0.17      1.84 o
   9   9   2        1.33       -0.18      1.86 o
  10   9   2        0.01       -2.43      2.43 o
  11   9   2        0.56       -2.81      2.81 o
  -5  10   2        6.43        5.25      3.26 o
  -4  10   2       88.16       88.93      7.10 o
  -3  10   2        1.52        0.06      1.60 o
  -2  10   2       51.13       49.01      3.51 o
  -1  10   2       48.08       44.18      6.53 o
   0  10   2       50.53       48.89      3.48 o
   1  10   2       33.26       34.19      2.20 o
   2  10   2       34.74       30.81      2.43 o
   3  10   2        6.94        5.79      1.57 o
   4  10   2       46.07       38.54      1.93 o
   5  10   2        7.98        6.95      1.34 o
   6  10   2       11.19       12.59      2.13 o
   7  10   2       24.18       28.25      2.49 o
   8  10   2      148.64      163.17      8.18 o
   9  10   2        2.79        4.03      2.49 o
  10  10   2       47.57       57.30      5.46 o
  11  10   2       36.12       39.37     10.36 o
  -4  11   2        2.24        3.97      2.84 o
  -3  11   2        0.07       -0.41      1.77 o
  -2  11   2        0.07        1.30      1.49 o
  -1  11   2        7.79        8.95      1.82 o
   0  11   2        0.70        0.31      1.18 o
   1  11   2      152.85      157.67     15.94 o
   2  11   2        4.78        1.56      1.37 o
   3  11   2      427.95      463.08     17.45 o
   4  11   2      272.49      282.20     11.54 o
   5  11   2        1.71        1.05      1.19 o
   6  11   2       72.45       75.26      3.76 o
   7  11   2        2.52        5.05      1.81 o
   8  11   2       10.89       11.29      2.33 o
   9  11   2        0.30        3.02      3.19 o
  10  11   2        0.17        1.88      3.08 o
  -3  12   2        0.26        1.42      2.55 o
  -2  12   2        0.00       -0.71      2.13 o
  -1  12   2        0.02       -1.37      1.46 o
   0  12   2        0.67        0.48      1.44 o
   1  12   2        0.20        0.77      1.24 o
   2  12   2        2.95        5.20      2.13 o
   3  12   2        0.39       -1.05      1.46 o
   4  12   2        0.79       -0.32      1.37 o
   5  12   2        0.08       -0.82      1.11 o
   6  12   2        2.42        2.58      1.45 o
   7  12   2       81.15       74.14      4.73 o
   8  12   2        0.02        4.17      2.15 o
   9  12   2       50.45       54.48      5.30 o
  10  12   2        0.24       -2.59      2.59 o
  -2  13   2       15.52       20.86      3.55 o
  -1  13   2        0.61        2.55      2.13 o
   0  13   2        0.01        1.28      1.84 o
   1  13   2       11.14       10.78      2.27 o
   2  13   2        8.47        9.73      1.89 o
   3  13   2        0.67        0.32      2.13 o
   4  13   2       11.54       11.78      3.33 o
   5  13   2       15.33       19.01      3.12 o
   6  13   2        5.26        5.42      1.70 o
   7  13   2        1.79        2.71      1.85 o
   8  13   2       12.52       14.99      2.75 o
   9  13   2        0.02       -3.12      3.12 o
   0  14   2        0.07       -0.43      1.99 o
   1  14   2        3.98        6.95      2.41 o
   2  14   2        0.10        0.00      1.84 o
   3  14   2        0.02        1.99      2.13 o
   4  14   2        9.06       10.50      2.70 o
   5  14   2        9.62       11.63      2.84 o
   6  14   2       14.55       17.17      3.55 o
   7  14   2       20.13       28.34      3.33 o
  -7 -14   3        2.40        2.98      2.24 o
  -6 -14   3        0.05        1.42      1.91 o
  -5 -14   3        0.00       -2.55      2.55 o
  -4 -14   3        2.35        0.55      3.12 o
  -3 -14   3        2.39        0.71      2.55 o
  -2 -14   3        0.04        2.13      2.55 o
  -1 -14   3        4.26        1.56      2.55 o
   0 -14   3       10.71       15.18      3.40 o
  -8 -13   3       23.23       27.73      3.71 o
  -7 -13   3        9.59       14.24      2.81 o
  -6 -13   3       17.28       19.05      4.61 o
  -5 -13   3       50.87       50.70      3.81 o
  -4 -13   3        0.35       -1.70      1.70 o
  -3 -13   3       61.72       58.12      5.89 o
  -2 -13   3       15.73       16.03      3.26 o
  -1 -13   3        0.55        1.84      2.41 o
   0 -13   3       15.89       17.73      3.41 o
   1 -13   3       12.55       18.16      3.40 o
   2 -13   3        1.55        4.96      2.98 o
  -9 -12   3       41.74       47.76      4.66 o
  -8 -12   3       12.14       14.26      3.00 o
  -7 -12   3       70.96       67.17      4.77 o
  -6 -12   3       10.01       11.06      2.24 o
  -5 -12   3       15.13       12.16      1.97 o
  -4 -12   3        0.05        0.47      1.88 o
  -3 -12   3        1.93        1.05      1.36 o
  -2 -12   3       34.83       34.50      3.50 o
  -1 -12   3        0.01       -0.48      1.74 o
   0 -12   3       31.32       30.31      3.03 o
   1 -12   3       11.94       15.46      3.12 o
   2 -12   3       31.94       33.64      4.40 o
   3 -12   3        1.46       -0.14      2.55 o
 -10 -11   3       47.03       58.77      7.52 o
  -9 -11   3       35.27       39.44      4.31 o
  -8 -11   3       27.01       28.51      3.55 o
  -7 -11   3       86.49       92.11      4.81 o
  -6 -11   3      112.63      112.51      6.63 o
  -5 -11   3        0.09       -0.20      1.26 o
  -4 -11   3       23.42       23.99      2.34 o
  -3 -11   3      121.33      116.51      5.22 o
  -2 -11   3      127.02      123.48      4.83 o
  -1 -11   3        6.95        6.63      1.38 o
   0 -11   3      150.01      143.15      5.50 o
   1 -11   3       17.01       16.11      1.78 o
   2 -11   3       33.46       34.25      2.39 o
   3 -11   3        1.98        0.73      1.60 o
   4 -11   3       16.91       17.52      3.69 o
   5 -11   3        2.23        3.55      3.12 o
 -10 -10   3        1.36       -0.85      3.55 o
  -9 -10   3       31.01       26.33      7.03 o
  -8 -10   3        0.51        2.80      1.88 o
  -7 -10   3      103.79       95.69      4.82 o
  -6 -10   3        2.37        0.11      1.43 o
  -5 -10   3        7.01        3.27      1.42 o
  -4 -10   3       30.26       23.23      2.15 o
  -3 -10   3        1.09        3.77      1.39 o
  -2 -10   3      100.33       80.27      3.60 o
  -1 -10   3       40.57       33.23      2.05 o
   0 -10   3       16.71       19.57      1.87 o
   1 -10   3       41.35       34.49      2.31 o
   2 -10   3       18.03       17.07      1.88 o
   3 -10   3       20.86       20.03      2.11 o
   4 -10   3        6.48        6.44      2.20 o
   5 -10   3       21.00       33.64      3.43 o
   6 -10   3        0.27        0.05      2.41 o
 -11  -9   3        3.49        3.15      2.77 o
 -10  -9   3        0.48        5.99      2.62 o
  -9  -9   3       96.59       94.72      3.96 o
  -8  -9   3        8.33       15.82      2.44 o
  -7  -9   3       19.97       17.38      2.22 o
  -6  -9   3        3.93        2.53      1.57 o
  -5  -9   3      158.06      154.45      5.88 o
  -4  -9   3      517.25      456.15     22.09 o
  -3  -9   3      168.85      170.00      5.96 o
  -2  -9   3        0.57       -1.08      1.26 o
  -1  -9   3      188.70      179.00      6.05 o
   0  -9   3       25.64       24.12      1.81 o
   1  -9   3      132.48      128.65      4.73 o
   2  -9   3       37.99       35.48      2.68 o
   3  -9   3       75.13       75.79      3.66 o
   4  -9   3        2.32        3.83      1.50 o
   5  -9   3        2.68        1.46      2.15 o
   6  -9   3        1.99       -0.39      2.34 o
   7  -9   3        0.61       -0.59      2.25 o
 -11  -8   3       61.74       64.08      4.84 o
 -10  -8   3       30.18       30.08      4.90 o
  -9  -8   3        0.55        0.35      1.72 o
  -8  -8   3       48.22       45.58      3.67 o
  -7  -8   3        0.11       -1.07      1.07 o
  -6  -8   3      107.93      106.67      4.72 o
  -5  -8   3       13.05       14.50      2.13 o
  -4  -8   3       11.73       10.09      2.65 o
  -3  -8   3       63.65       70.07      2.51 o
  -2  -8   3       50.93       43.83      2.51 o
  -1  -8   3      116.72      118.42      5.96 o
   0  -8   3       13.78       13.81      1.36 o
   1  -8   3       47.84       52.91      2.66 o
   2  -8   3       29.49       26.57      2.06 o
   3  -8   3      148.58      137.54      5.29 o
   4  -8   3      167.80      171.36      6.36 o
   5  -8   3        8.17       10.33      1.86 o
   6  -8   3       14.01       16.42      2.73 o
   7  -8   3        0.01        0.67      2.77 o
   8  -8   3        0.36       -2.69      3.40 o
 -11  -7   3        1.40        0.56      2.28 o
 -10  -7   3      121.82      125.00      4.83 o
  -9  -7   3        2.73        1.83      1.42 o
  -8  -7   3       11.88       12.18      2.31 o
  -7  -7   3       53.62       44.07      2.39 o
  -6  -7   3      888.13      862.47     20.56 o
  -5  -7   3      453.51      452.93     10.02 o
  -4  -7   3     1966.30     1976.50     36.91 o
  -3  -7   3     1621.47     1618.18     29.93 o
  -2  -7   3       23.77       24.40      1.09 o
  -1  -7   3      192.06      170.52      3.93 o
   0  -7   3      267.02      300.75      5.91 o
   1  -7   3      824.44      781.36     15.09 o
   2  -7   3       74.40       82.44      3.52 o
   3  -7   3      773.47      753.38     21.42 o
   4  -7   3        0.24       -0.44      1.28 o
   5  -7   3      224.77      208.13      7.49 o
   6  -7   3       28.05       32.75      2.78 o
   7  -7   3        0.84       -0.14      2.62 o
   8  -7   3       66.22       60.77      5.89 o
 -11  -6   3       93.13      106.93      5.88 o
 -10  -6   3      156.61      164.95      6.29 o
  -9  -6   3       17.05       12.95      2.60 o
  -8  -6   3       15.96       17.98      1.79 o
  -7  -6   3      198.80      193.46      5.09 o
  -6  -6   3       51.38       48.43      1.90 o
  -5  -6   3        0.01       -0.58      0.58 o
  -4  -6   3      463.84      503.24      8.35 o
  -3  -6   3       73.18       60.84      1.64 o
  -2  -6   3      595.20      580.96     10.52 o
  -1  -6   3       66.03       88.87      2.14 o
   0  -6   3        8.83        8.38      0.61 o
   1  -6   3        3.29        4.47      0.76 o
   2  -6   3      338.05      338.56      8.29 o
   3  -6   3       78.54       81.05      3.02 o
   4  -6   3      662.77      602.04     19.72 o
   5  -6   3       79.61       72.92      3.82 o
   6  -6   3      137.69      128.17      5.46 o
   7  -6   3       17.30       23.21      2.61 o
   8  -6   3        0.01        0.83      2.55 o
   9  -6   3       13.43       11.49      3.35 o
 -12  -5   3        7.90        6.10      3.69 o
 -11  -5   3        2.50        4.04      2.41 o
 -10  -5   3      134.94      159.01      6.18 o
  -9  -5   3       39.90       32.84      2.39 o
  -8  -5   3      135.34      140.42      4.77 o
  -7  -5   3       19.93       17.73      1.54 o
  -6  -5   3       78.43       94.09      2.50 o
  -5  -5   3      365.60      342.97      8.46 o
  -4  -5   3      144.12      146.96      2.95 o
  -3  -5   3      856.74      730.88     12.68 o
  -2  -5   3     1542.17     1636.94     28.35 o
  -1  -5   3       26.36       26.48      0.99 o
   0  -5   3      426.66      466.76     12.42 o
   1  -5   3     1377.60     1419.30     25.01 o
   2  -5   3       16.68       26.05      1.13 o
   3  -5   3       65.22       70.10      2.16 o
   4  -5   3      421.25      413.05      9.61 o
   5  -5   3       46.95       50.21      2.93 o
   6  -5   3        0.62        0.48      1.66 o
   7  -5   3      102.39       97.10      4.79 o
   8  -5   3       26.45       29.43      2.98 o
   9  -5   3       13.16       12.48      3.31 o
  10  -5   3        1.21       -3.83      3.83 o
 -12  -4   3       18.05       16.03      4.40 o
 -11  -4   3       33.57       32.29      4.97 o
 -10  -4   3      114.47      119.61      5.25 o
  -9  -4   3      220.06      215.12      7.30 o
  -8  -4   3      166.30      161.46      5.09 o
  -7  -4   3     1501.03     1497.62     27.66 o
  -6  -4   3      104.89      110.84      2.60 o
  -5  -4   3      481.15      466.02      7.99 o
  -4  -4   3       39.26       48.89      1.73 o
  -3  -4   3      976.73     1038.79     18.03 o
  -2  -4   3     2071.79     2068.17     30.59 o
  -1  -4   3      184.70      174.43      4.57 o
   0  -4   3     1835.97     1771.12     30.67 o
   1  -4   3     2251.65     2390.23     41.63 o
   2  -4   3       20.95       12.42      0.90 o
   3  -4   3     1757.75     1822.02     31.45 o
   4  -4   3      405.30      360.81      6.91 o
   5  -4   3       85.07       89.53      5.29 o
   6  -4   3      998.21      905.19     25.95 o
   7  -4   3      143.22      132.23      5.69 o
   8  -4   3       10.86       11.51      2.44 o
   9  -4   3        2.80        2.34      2.48 o
  10  -4   3       16.95       13.76      3.56 o
 -11  -3   3       45.83       58.70      4.32 o
 -10  -3   3      102.63       95.22      4.62 o
  -9  -3   3       45.87       46.26      2.71 o
  -8  -3   3      143.89      146.13      4.78 o
  -7  -3   3       22.66       19.72      1.23 o
  -6  -3   3        0.49        0.97      0.72 o
  -5  -3   3      163.59      172.25      3.47 o
  -4  -3   3     3311.08     3296.56     56.14 o
  -3  -3   3      304.62      327.39      6.06 o
  -2  -3   3     1473.60     1437.39     24.63 o
  -1  -3   3     1460.68     1433.21     23.33 o
   0  -3   3      155.88      131.47      3.17 o
   1  -3   3       15.90       16.55      0.53 o
   2  -3   3      523.57      564.56      9.75 o
   3  -3   3       59.82       63.01      1.77 o
   4  -3   3       54.62       44.83      1.60 o
   5  -3   3      168.08      149.37      3.28 o
   6  -3   3      378.66      364.97     10.35 o
   7  -3   3       95.38       93.97      3.51 o
   8  -3   3       27.63       28.22      4.19 o
   9  -3   3       32.52       36.72      3.36 o
  10  -3   3       11.35        7.42      6.95 o
 -11  -2   3       19.10       20.62      2.96 o
 -10  -2   3        4.36        2.33      1.61 o
  -9  -2   3       33.48       32.79      2.28 o
  -8  -2   3       29.07       29.23      2.85 o
  -7  -2   3      961.14      920.83     15.25 o
  -6  -2   3       66.95       64.41      2.10 o
  -5  -2   3      668.86      689.61     13.11 o
  -4  -2   3      128.88      110.56      2.32 o
  -3  -2   3        0.77        1.60      0.42 o
  -2  -2   3       90.69       92.92      1.97 o
  -1  -2   3     1027.99     1040.12     15.04 o
   0  -2   3     5884.26     6078.58     86.05 o
   1  -2   3      389.55      373.72      5.79 o
   2  -2   3      175.34      196.04      3.26 o
   3  -2   3      736.53      724.35     11.19 o
   4  -2   3     1609.60     1712.57     25.98 o
   5  -2   3      186.31      176.37      3.48 o
   6  -2   3      129.71      144.30      3.34 o
   7  -2   3      158.54      149.32      4.25 o
   8  -2   3       72.99       69.57      3.20 o
   9  -2   3       15.45       13.71      1.78 o
  10  -2   3       12.32       14.66      2.09 o
  11  -2   3        1.02        4.35      2.02 o
 -11  -1   3        1.80        1.05      2.98 o
 -10  -1   3       19.54       15.94      2.04 o
  -9  -1   3       20.73       25.93      2.34 o
  -8  -1   3      180.79      168.17      5.26 o
  -7  -1   3      761.09      765.20     14.94 o
  -6  -1   3      154.43      153.66      3.50 o
  -5  -1   3       24.23       30.50      1.23 o
  -4  -1   3      502.79      626.86     11.05 o
  -3  -1   3     2009.93     1893.32     31.91 o
  -2  -1   3     1837.12     2018.93     30.73 o
  -1  -1   3     3119.16     3179.85     62.60 o
   0  -1   3     3629.51     3744.97     60.89 o
   1  -1   3       34.23       47.12      0.88 o
   2  -1   3     1715.40     1690.63     25.62 o
   3  -1   3      650.57      631.04     10.32 o
   4  -1   3      974.53     1008.88     16.36 o
   5  -1   3       46.09       40.93      1.30 o
   6  -1   3        4.48        2.88      0.69 o
   7  -1   3      639.69      607.43     13.14 o
   8  -1   3      459.93      432.33      9.91 o
   9  -1   3        1.51        2.37      1.45 o
  10  -1   3        0.15       -0.27      2.98 o
  11  -1   3        8.83        9.76      3.26 o
 -11   0   3       19.05       29.83      3.14 o
 -10   0   3        6.82        7.86      1.87 o
  -9   0   3        0.37        2.86      1.40 o
  -8   0   3      153.38      154.83      4.47 o
  -7   0   3        9.26       10.31      1.42 o
  -6   0   3      221.80      212.81      4.78 o
  -5   0   3       57.07       57.48      1.70 o
  -4   0   3      251.14      234.65      4.50 o
  -3   0   3     1003.47     1057.50     18.05 o
  -2   0   3      393.07      414.82      6.39 o
  -1   0   3    13163.18    13901.42    260.83 o
   0   0   3       91.32      100.72      1.55 o
   1   0   3    15411.41    15351.41    333.63 o
   2   0   3       78.17       70.03      1.35 o
   3   0   3     7238.87     6795.52    129.12 o
   4   0   3     1130.82     1081.84     17.43 o
   5   0   3      589.10      648.23     10.84 o
   6   0   3     1495.36     1471.95     23.85 o
   7   0   3       82.34       81.18      4.54 o
   8   0   3      418.63      386.33      9.05 o
   9   0   3       14.50       11.84      1.59 o
  10   0   3       25.93       21.45      3.07 o
  11   0   3        0.00       -1.94      1.94 o
 -11   1   3        7.58        5.11      4.26 o
 -10   1   3        0.14        0.74      2.60 o
  -9   1   3       27.88       32.81      2.28 o
  -8   1   3        9.73       11.28      1.52 o
  -7   1   3       93.56       88.69      3.88 o
  -6   1   3       31.96       33.36      1.49 o
  -5   1   3       21.07       19.17      0.98 o
  -4   1   3      446.24      435.19      7.22 o
  -3   1   3      208.37      178.58      3.13 o
  -2   1   3     1381.94     1447.68     20.54 o
  -1   1   3     1420.60     1361.94     23.69 o
   0   1   3     1395.26     1425.77     25.66 o
   1   1   3     4666.18     4684.52    104.63 o
   2   1   3      839.37      912.64     14.70 o
   3   1   3     6047.98     5889.57     92.33 o
   4   1   3      198.11      201.59      3.69 o
   5   1   3      940.56      954.07     15.56 o
   6   1   3      709.19      702.78     11.84 o
   7   1   3       66.28       71.57      2.52 o
   8   1   3       76.95       74.38      2.97 o
   9   1   3       82.25       77.04      3.41 o
  10   1   3       80.81       71.12      3.87 o
  11   1   3        2.77       -0.14      2.18 o
  12   1   3        9.09        4.64      2.77 o
 -10   2   3        2.02        0.92      2.51 o
  -9   2   3        1.86        4.77      2.12 o
  -8   2   3       27.44       28.80      2.84 o
  -7   2   3       45.77       43.07      3.03 o
  -6   2   3       18.41       19.38      1.14 o
  -5   2   3        8.65        6.99      0.90 o
  -4   2   3      132.48      130.03      3.39 o
  -3   2   3      159.84      181.41      4.23 o
  -2   2   3      118.87      151.24      3.45 o
  -1   2   3      224.15      221.74      4.40 o
   0   2   3     5292.84     5171.42     99.52 o
   1   2   3      698.58      780.73     22.42 o
   2   2   3     8194.77     7900.63    172.62 o
   3   2   3     2654.38     2786.20     43.91 o
   4   2   3     6242.64     6008.49     94.35 o
   5   2   3      565.26      654.87     10.91 o
   6   2   3     1542.46     1510.03     24.43 o
   7   2   3      952.07      890.48     15.95 o
   8   2   3        1.68       -0.71      1.14 o
   9   2   3       83.72       78.65      3.92 o
  10   2   3       10.19        9.19      2.14 o
  11   2   3        1.68        0.08      2.18 o
  12   2   3        0.00        2.12      2.56 o
 -10   3   3        0.08       -2.44      2.44 o
  -9   3   3        9.54        5.00      2.21 o
  -8   3   3        0.35        2.43      1.72 o
  -7   3   3        0.70        0.70      1.49 o
  -6   3   3        0.00       -0.31      1.32 o
  -5   3   3        2.49        2.39      0.83 o
  -4   3   3       71.13       82.21      2.47 o
  -3   3   3      320.08      348.99      7.62 o
  -2   3   3       48.77       39.06      1.76 o
  -1   3   3       69.46       81.34      1.86 o
   0   3   3      107.69       75.42      2.62 o
   1   3   3     2081.63     2052.40     46.49 o
   2   3   3      993.92     1026.56     18.07 o
   3   3   3      286.86      279.70      6.36 o
   4   3   3      421.29      429.70      7.27 o
   5   3   3     1091.11     1148.84     18.64 o
   6   3   3       74.37       70.63      1.95 o
   7   3   3      247.20      257.69      5.65 o
   8   3   3       45.67       47.13      2.26 o
   9   3   3      169.66      169.39      5.39 o
  10   3   3       33.28       35.40      3.97 o
  11   3   3       80.33       96.48      5.56 o
  12   3   3       36.60       46.53      4.18 o
 -10   4   3        3.15       -2.70      3.55 o
  -9   4   3       11.39       12.51      3.15 o
  -8   4   3        1.38        2.00      1.77 o
  -7   4   3       46.64       42.98      3.14 o
  -6   4   3       84.66       61.26      3.44 o
  -5   4   3      229.24      214.77      5.41 o
  -4   4   3       79.52       86.75      2.65 o
  -3   4   3      366.99      420.99      9.12 o
  -2   4   3      668.27      672.60     14.00 o
  -1   4   3      520.45      590.34     13.57 o
   0   4   3     2347.36     2414.02     70.83 o
   1   4   3      217.52      227.52      5.62 o
   2   4   3     2483.65     2423.13     50.46 o
   3   4   3      156.77      127.33      2.67 o
   4   4   3     2971.39     3073.45     51.97 o
   5   4   3     1138.09     1048.16     16.11 o
   6   4   3      139.89      139.48      2.84 o
   7   4   3     1567.34     1466.29     30.19 o
   8   4   3      103.08       96.34      3.43 o
   9   4   3      346.80      329.19      8.04 o
  10   4   3       24.33       25.93      2.63 o
  11   4   3        9.72       10.79      2.69 o
  12   4   3        0.41       -1.93      2.25 o
  -9   5   3       10.01        7.33      2.93 o
  -8   5   3        1.18        0.63      2.02 o
  -7   5   3       73.85       66.29      3.84 o
  -6   5   3       67.58       61.80      4.15 o
  -5   5   3       23.68       21.18      1.77 o
  -4   5   3      384.79      403.62      9.07 o
  -3   5   3       17.31       20.63      1.74 o
  -2   5   3       82.94       72.52      2.35 o
  -1   5   3      734.54      764.49     17.58 o
   0   5   3       75.92       82.02      2.30 o
   1   5   3        2.48        4.38      1.04 o
   2   5   3      475.00      474.08     19.32 o
   3   5   3      109.49      150.90      3.11 o
   4   5   3       27.98       32.02      1.83 o
   5   5   3      433.53      463.52      8.57 o
   6   5   3       92.63      105.73      2.66 o
   7   5   3      432.26      442.47      9.95 o
   8   5   3        1.68       -0.03      1.04 o
   9   5   3       35.65       40.49      2.24 o
  10   5   3       21.05       27.82      2.28 o
  11   5   3        1.74       -1.73      2.05 o
  12   5   3       14.33       12.30      2.91 o
  -8   6   3       37.92       43.42      5.75 o
  -7   6   3       36.25       33.87      3.29 o
  -6   6   3      160.44      159.36      6.14 o
  -5   6   3        2.42        1.10      1.34 o
  -4   6   3      291.41      261.12      7.12 o
  -3   6   3        4.39        5.85      0.93 o
  -2   6   3       35.22       45.84      2.47 o
  -1   6   3       63.34       67.23      4.25 o
   0   6   3       30.84       37.81      2.23 o
   1   6   3       89.76      112.57      3.39 o
   2   6   3      325.80      327.96      7.27 o
   3   6   3        8.03        5.62      0.64 o
   4   6   3       60.00       79.27      2.21 o
   5   6   3      122.07      117.33      3.07 o
   6   6   3        8.63        4.43      1.29 o
   7   6   3      177.45      184.74      5.53 o
   8   6   3        0.41       -0.95      1.51 o
   9   6   3       94.52       89.47      3.83 o
  10   6   3       38.74       39.60      2.80 o
  11   6   3        3.66        5.55      2.07 o
  12   6   3        1.20        1.64      2.69 o
  -8   7   3        3.68        1.99      3.83 o
  -7   7   3        0.65       -0.72      2.34 o
  -6   7   3        8.85        3.81      1.69 o
  -5   7   3       51.86       51.27      6.03 o
  -4   7   3       95.26       84.95      4.61 o
  -3   7   3      913.93      911.47     25.41 o
  -2   7   3      237.75      231.81      7.70 o
  -1   7   3     1768.85     1768.03     39.91 o
   0   7   3      231.93      272.96      7.06 o
   1   7   3      193.10      180.78     16.33 o
   2   7   3       23.66       28.92      1.46 o
   3   7   3      307.88      305.32      5.41 o
   4   7   3      108.51      112.21      2.67 o
   5   7   3       54.79       56.37      3.78 o
   6   7   3       68.19       65.22      4.13 o
   7   7   3       26.49       29.43      2.69 o
   8   7   3        2.78        3.06      2.16 o
   9   7   3       60.66       54.61      2.90 o
  10   7   3       61.57       61.38      3.29 o
  11   7   3       56.82       51.93      4.18 o
  12   7   3        3.68        4.05      2.54 o
  -7   8   3       14.18        6.95      3.97 o
  -6   8   3        8.20        8.50      2.52 o
  -5   8   3        9.91       13.44      3.12 o
  -4   8   3        3.79        5.70      1.85 o
  -3   8   3       11.33       12.66      2.01 o
  -2   8   3       14.50       13.15      1.73 o
  -1   8   3       56.21       61.20      2.16 o
   0   8   3      171.91      177.99      5.97 o
   1   8   3       41.22       43.41      3.04 o
   2   8   3       92.57       89.96      2.35 o
   3   8   3       76.48       84.68      2.41 o
   4   8   3      532.39      513.75     11.20 o
   5   8   3      357.78      319.09      9.81 o
   6   8   3      134.04      120.97      4.79 o
   7   8   3       83.73       60.71      3.70 o
   8   8   3       21.55       29.52      2.85 o
   9   8   3       13.44       12.71      2.46 o
  10   8   3        3.94        2.45      2.01 o
  11   8   3       24.42       21.69      5.82 o
  12   8   3        0.32       -1.29      2.15 o
  -6   9   3       20.68       23.98      4.54 o
  -5   9   3        1.59       -0.14      1.91 o
  -4   9   3       17.97       20.81      3.48 o
  -3   9   3      359.45      383.20     14.78 o
  -2   9   3      239.59      225.61      9.18 o
  -1   9   3       34.11       36.49      2.49 o
   0   9   3        1.09        0.71      1.99 o
   1   9   3      247.95      232.77      9.89 o
   2   9   3        5.92        6.07      1.01 o
   3   9   3      119.83      116.20      7.66 o
   4   9   3       43.70       39.13      1.87 o
   5   9   3       80.08       73.22      3.34 o
   6   9   3       12.72       10.98      1.57 o
   7   9   3      152.67      137.79      9.82 o
   8   9   3       44.59       55.09      3.87 o
   9   9   3        1.80       -0.71      2.44 o
  10   9   3        1.77        3.72      4.18 o
  11   9   3        5.07        8.67      3.54 o
  -5  10   3        2.01        0.99      2.98 o
  -4  10   3        0.08        0.69      1.75 o
  -3  10   3       19.40       11.30      2.18 o
  -2  10   3       10.52       10.54      1.97 o
  -1  10   3        0.10       -1.08      1.11 o
   0  10   3       52.74       54.46      3.41 o
   1  10   3       24.63       15.59      1.42 o
   2  10   3      318.55      327.65     16.30 o
   3  10   3        0.02        0.02      1.26 o
   4  10   3      154.19      157.67     19.72 o
   5  10   3      171.35      165.62      8.80 o
   6  10   3       88.31       86.84      5.12 o
   7  10   3      210.14      199.32      7.41 o
   8  10   3       54.16       50.25      3.88 o
   9  10   3       46.50       36.48      3.55 o
  10  10   3        2.18        4.50      3.17 o
  11  10   3        1.36        0.92      2.96 o
  -4  11   3        0.02       -1.84      2.55 o
  -3  11   3       23.99       24.90      2.90 o
  -2  11   3        0.83        0.58      2.27 o
  -1  11   3       30.50       30.31      2.63 o
   0  11   3      178.74      175.19     15.24 o
   1  11   3       17.57       23.37      1.99 o
   2  11   3      100.26      101.44      4.97 o
   3  11   3        3.79        4.56      1.59 o
   4  11   3       42.65       40.70      4.54 o
   5  11   3        4.89        6.14      1.36 o
   6  11   3       83.14       81.75      4.27 o
   7  11   3       18.84       26.28      3.22 o
   8  11   3       57.99       61.50      4.84 o
   9  11   3       11.98        9.43      3.19 o
  10  11   3       54.65       50.51      9.09 o
  -3  12   3        1.55        4.96      2.84 o
  -2  12   3       18.46       23.55      3.41 o
  -1  12   3        9.33        5.67      1.80 o
   0  12   3       15.46       16.53      2.48 o
   1  12   3        8.23        7.29      1.99 o
   2  12   3       82.97       79.94      3.83 o
   3  12   3       21.63       29.51      2.64 o
   4  12   3       37.87       41.72      3.41 o
   5  12   3       39.56       42.66      3.48 o
   6  12   3        1.88        1.05      1.28 o
   7  12   3       70.86       74.71      3.98 o
   8  12   3       31.71       37.47      4.83 o
   9  12   3        6.66        6.46      3.06 o
  10  12   3       24.75       24.55      4.30 o
  -1  13   3       21.90       28.95      3.41 o
   0  13   3       11.32       17.73      2.55 o
   1  13   3        1.04        1.42      1.56 o
   2  13   3       20.24       17.96      6.39 o
   3  13   3       13.72       11.53      2.06 o
   4  13   3       11.86       13.17      2.24 o
   5  13   3        7.78        7.90      3.90 o
   6  13   3       19.61       17.74      3.12 o
   7  13   3        0.56        0.14      1.60 o
   8  13   3       18.14       20.37      4.47 o
   9  13   3        0.00       -1.76      2.93 o
   1  14   3        7.98        3.55      2.13 o
   2  14   3        1.11        2.27      1.99 o
   3  14   3       21.25       27.67      3.26 o
   4  14   3        7.87       12.48      2.70 o
   5  14   3        5.84        3.55      2.41 o
   6  14   3       12.13       15.75      3.12 o
   7  14   3       72.30       81.52      7.10 o
  -6 -14   4        0.01       -0.80      1.94 o
  -5 -14   4        3.43        4.83      2.20 o
  -4 -14   4       49.76       49.52      4.26 o
  -3 -14   4        4.91        3.25      2.41 o
  -2 -14   4       55.81       66.59      6.53 o
  -1 -14   4        0.60        2.84      2.98 o
   0 -14   4        2.89        6.67      3.12 o
  -8 -13   4       26.95       26.96      7.95 o
  -7 -13   4        6.86        3.40      2.31 o
  -6 -13   4       10.70        9.13      2.46 o
  -5 -13   4       11.11       12.43      3.48 o
  -4 -13   4       37.29       44.43      6.10 o
  -3 -13   4        0.79        2.63      2.13 o
  -2 -13   4       35.38       40.41      9.23 o
  -1 -13   4        6.64        6.95      2.98 o
   0 -13   4        0.70        1.84      2.55 o
   1 -13   4        4.40        3.40      2.84 o
   2 -13   4       17.34       24.69      4.26 o
  -9 -12   4        0.04        2.78      3.62 o
  -8 -12   4        2.43        5.11      5.04 o
  -7 -12   4        5.60        2.67      2.26 o
  -6 -12   4        2.49        5.00      2.10 o
  -5 -12   4       17.09       15.10      2.25 o
  -4 -12   4       12.78       11.89      1.96 o
  -3 -12   4        5.73        5.76      1.63 o
  -2 -12   4       72.75       90.04      3.76 o
  -1 -12   4       38.30       42.69      4.26 o
   0 -12   4       19.62       28.06      3.17 o
   1 -12   4        6.48        5.44      1.75 o
   2 -12   4        0.92        2.11      1.65 o
   3 -12   4        0.43        0.93      2.84 o
   4 -12   4        0.01       -2.41      2.41 o
 -10 -11   4       37.65       47.36      9.58 o
  -9 -11   4        8.74       10.96      3.03 o
  -8 -11   4      133.00      142.04      7.64 o
  -7 -11   4        1.17        3.15      1.86 o
  -6 -11   4       79.36       73.89      4.89 o
  -5 -11   4       18.05       16.69      2.08 o
  -4 -11   4       49.75       47.82      3.09 o
  -3 -11   4      282.00      276.95      9.21 o
  -2 -11   4        0.09        0.13      1.57 o
  -1 -11   4       98.24       91.28      4.04 o
   0 -11   4        0.34        1.68      1.27 o
   1 -11   4        6.31        4.46      1.43 o
   2 -11   4        1.89        0.40      1.38 o
   3 -11   4        1.48       -1.16      1.55 o
   4 -11   4        4.88       10.34      2.36 o
   5 -11   4        4.71        6.43      2.48 o
 -10 -10   4       13.03        2.70      4.11 o
  -9 -10   4        7.46        4.65      3.33 o
  -8 -10   4       77.40       68.60      4.31 o
  -7 -10   4      257.10      232.79      8.61 o
  -6 -10   4        8.41        6.40      1.82 o
  -5 -10   4       78.27       77.00      3.97 o
  -4 -10   4       31.53       31.78      2.46 o
  -3 -10   4      179.04      173.45      6.28 o
  -2 -10   4       22.55       18.33      1.86 o
  -1 -10   4      138.26      140.69      4.68 o
   0 -10   4      342.33      294.76     16.83 o
   1 -10   4       28.73       21.07      2.09 o
   2 -10   4       78.91       82.75      3.86 o
   3 -10   4        4.36        2.64      1.50 o
   4 -10   4       50.43       57.07      4.06 o
   5 -10   4        7.00        4.47      2.31 o
   6 -10   4        0.00       -0.35      2.15 o
 -11  -9   4        4.20        1.57      2.56 o
 -10  -9   4      241.68      231.05     12.75 o
  -9  -9   4       28.43       24.10      2.26 o
  -8  -9   4      298.47      298.85     10.53 o
  -7  -9   4       68.63       70.15      4.06 o
  -6  -9   4      425.83      414.59     13.15 o
  -5  -9   4      208.11      206.67      7.37 o
  -4  -9   4      372.17      355.41     11.34 o
  -3  -9   4     1016.93      941.98     26.56 o
  -2  -9   4        6.92        5.08      1.32 o
  -1  -9   4      450.09      419.47     10.99 o
   0  -9   4       19.60       14.42      1.63 o
   1  -9   4       16.35       15.58      1.71 o
   2  -9   4       19.33       18.69      2.01 o
   3  -9   4        0.00        0.82      1.33 o
   4  -9   4        0.32       -0.76      1.31 o
   5  -9   4       15.88       19.79      2.86 o
   6  -9   4        2.07        1.03      2.48 o
   7  -9   4       18.01       26.16      3.70 o
 -11  -8   4       10.11       18.16      3.97 o
 -10  -8   4       21.35       25.14      3.23 o
  -9  -8   4        6.98        2.23      1.80 o
  -8  -8   4       93.99       90.26      3.71 o
  -7  -8   4        9.98        7.76      1.42 o
  -6  -8   4       38.30       35.85      2.06 o
  -5  -8   4     1439.67     1341.77     37.40 o
  -4  -8   4      352.22      312.94      9.93 o
  -3  -8   4     1041.63      958.52     68.66 o
  -2  -8   4      111.04      122.90      3.97 o
  -1  -8   4       91.85       87.28      6.86 o
   0  -8   4       40.47       43.18      2.31 o
   1  -8   4       66.46       74.44      3.29 o
   2  -8   4      288.01      265.27      8.55 o
   3  -8   4      291.15      270.91      8.86 o
   4  -8   4        6.06        5.88      1.72 o
   5  -8   4       49.39       50.02      3.27 o
   6  -8   4       21.60       20.14      2.96 o
   7  -8   4        0.09       -2.05      2.05 o
   8  -8   4        7.49        6.24      4.26 o
 -11  -7   4       13.91       15.04      3.48 o
 -10  -7   4       52.93       61.31      3.73 o
  -9  -7   4      118.10      112.68      4.33 o
  -8  -7   4        0.49       -0.36      1.06 o
  -7  -7   4      213.27      200.59      6.34 o
  -6  -7   4        2.07        2.73      1.38 o
  -5  -7   4      521.79      486.58     10.78 o
  -4  -7   4        6.14        8.11      1.02 o
  -3  -7   4      887.11      844.75     16.35 o
  -2  -7   4        0.02       -1.00      1.00 o
  -1  -7   4      370.69      355.97      7.38 o
   0  -7   4      136.78      138.39      3.17 o
   1  -7   4       40.40       43.88      3.16 o
   2  -7   4        9.11       10.77      1.55 o
   3  -7   4      822.32      850.07     26.60 o
   4  -7   4       30.76       33.01      2.54 o
   5  -7   4      146.55      153.22      6.04 o
   6  -7   4        0.00       -0.15      1.40 o
   7  -7   4        7.34        8.08      2.56 o
   8  -7   4        0.04        2.00      4.89 o
 -11  -6   4        3.16        3.11      2.46 o
 -10  -6   4        0.40        3.61      1.86 o
  -9  -6   4        4.18        0.13      1.40 o
  -8  -6   4        0.41       -0.96      1.25 o
  -7  -6   4        2.43        1.76      1.37 o
  -6  -6   4        6.74        8.20      1.05 o
  -5  -6   4      101.86      105.68      3.16 o
  -4  -6   4      646.55      642.54     11.38 o
  -3  -6   4       19.13       15.37      0.78 o
  -2  -6   4      261.33      228.62      4.51 o
  -1  -6   4       50.13       74.30      1.92 o
   0  -6   4      328.95      339.61      6.08 o
   1  -6   4      889.76      905.29     16.11 o
   2  -6   4        7.17        6.59      0.95 o
   3  -6   4      440.11      418.92     11.00 o
   4  -6   4        4.32        3.41      1.24 o
   5  -6   4       15.93       11.39      1.96 o
   6  -6   4        7.07        8.94      1.97 o
   7  -6   4       10.51       12.08      2.24 o
   8  -6   4       18.32       18.63      3.36 o
   9  -6   4        9.53       13.24      8.16 o
 -11  -5   4       45.64       55.37      4.36 o
 -10  -5   4        6.36        9.68      2.14 o
  -9  -5   4       58.10       60.67      3.49 o
  -8  -5   4        1.42        0.06      1.23 o
  -7  -5   4      326.76      306.70      7.33 o
  -6  -5   4      241.32      225.64      4.71 o
  -5  -5   4       24.93       27.39      1.17 o
  -4  -5   4      838.55      863.82     15.32 o
  -3  -5   4       32.23       43.62      1.44 o
  -2  -5   4       31.04       37.23      1.33 o
  -1  -5   4      144.75      169.61      3.50 o
   0  -5   4       62.76       63.62      1.51 o
   1  -5   4      105.34      104.52      2.44 o
   2  -5   4       47.94       54.71      1.63 o
   3  -5   4      133.71      132.47      3.34 o
   4  -5   4      106.26      113.71      5.86 o
   5  -5   4      133.49      122.45      5.74 o
   6  -5   4       12.28       19.01      2.40 o
   7  -5   4      103.78      101.65      4.92 o
   8  -5   4       74.75       75.19      4.51 o
   9  -5   4        7.61        9.58      4.47 o
  10  -5   4        7.90        8.51      5.11 o
 -11  -4   4       14.41       23.67      3.19 o
 -10  -4   4       44.20       47.19      3.35 o
  -9  -4   4       22.83       22.03      2.75 o
  -8  -4   4      175.72      172.12      5.38 o
  -7  -4   4       22.52       25.45      1.72 o
  -6  -4   4      307.32      287.06      5.35 o
  -5  -4   4      634.72      667.60     12.08 o
  -4  -4   4      723.44      705.54     12.59 o
  -3  -4   4      721.48      774.45     13.64 o
  -2  -4   4     1949.66     1992.38     31.76 o
  -1  -4   4      150.46      175.35      3.04 o
   0  -4   4      313.67      335.08      5.69 o
   1  -4   4      180.96      204.53      3.44 o
   2  -4   4       21.27       22.12      0.93 o
   3  -4   4      156.22      166.64      3.52 o
   4  -4   4       92.24      100.93      2.56 o
   5  -4   4      323.43      330.47      9.07 o
   6  -4   4       21.33       20.06      2.40 o
   7  -4   4        6.24        6.32      1.89 o
   8  -4   4       20.87       25.41      3.55 o
   9  -4   4        4.34        6.34      2.75 o
  10  -4   4       17.15       18.74      3.86 o
 -11  -3   4       35.15       33.10      3.55 o
 -10  -3   4       48.86       45.03      3.41 o
  -9  -3   4       17.17        9.98      1.75 o
  -8  -3   4       29.67       26.78      2.06 o
  -7  -3   4      162.68      154.61      3.65 o
  -6  -3   4      144.58      142.45      3.58 o
  -5  -3   4      423.84      390.94      7.66 o
  -4  -3   4       36.92       30.94      1.18 o
  -3  -3   4     1049.49     1014.40     17.63 o
  -2  -3   4       61.77       62.03      1.46 o
  -1  -3   4      152.34      174.64      2.98 o
   0  -3   4       98.66      114.91      2.91 o
   1  -3   4      107.14      109.13      1.98 o
   2  -3   4     1213.61     1279.16     20.35 o
   3  -3   4       88.02       87.40      1.81 o
   4  -3   4      387.65      405.47      6.96 o
   5  -3   4      127.96      114.03      2.54 o
   6  -3   4      304.23      289.61      6.83 o
   7  -3   4        1.89        3.31      1.21 o
   8  -3   4       33.32       33.33      2.14 o
   9  -3   4        0.07       -1.19      1.19 o
  10  -3   4        0.01       -1.42      2.50 o
 -11  -2   4       13.62       18.02      3.26 o
 -10  -2   4      133.57      141.03      5.09 o
  -9  -2   4       10.31       13.03      1.77 o
  -8  -2   4      173.86      163.53      4.71 o
  -7  -2   4        7.27       10.53      1.23 o
  -6  -2   4       22.33       19.72      1.20 o
  -5  -2   4      692.28      734.76     13.01 o
  -4  -2   4     1065.17     1220.18     22.63 o
  -3  -2   4      382.70      374.29      6.82 o
  -2  -2   4      358.43      398.54      6.37 o
  -1  -2   4       30.40       19.98      0.88 o
   0  -2   4        8.69        4.87      0.31 o
   1  -2   4      912.01      857.32     11.89 o
   2  -2   4     5878.41     5559.37    100.17 o
   3  -2   4      836.27      859.39     13.19 o
   4  -2   4      156.28      148.18      2.77 o
   5  -2   4        0.13       -0.41      0.43 o
   6  -2   4        0.57        0.16      0.77 o
   7  -2   4       80.39       65.84      2.60 o
   8  -2   4       23.98       26.47      1.88 o
   9  -2   4       34.16       29.62      2.23 o
  10  -2   4        7.56       12.29      2.32 o
  11  -2   4        0.82        0.17      3.55 o
 -11  -1   4        2.32        1.28      2.55 o
 -10  -1   4       24.92       27.08      2.70 o
  -9  -1   4        0.03        2.27      1.60 o
  -8  -1   4      436.98      430.58     11.26 o
  -7  -1   4       29.72       27.52      1.57 o
  -6  -1   4      498.71      518.08      9.55 o
  -5  -1   4      127.59      144.94      3.18 o
  -4  -1   4      593.10      677.57     12.83 o
  -3  -1   4        8.79       12.32      1.21 o
  -2  -1   4     5843.28     6052.08    113.46 o
  -1  -1   4      845.31      860.23     12.29 o
   0  -1   4    25520.95    27033.76    511.49 o
   1  -1   4      860.21      875.11     12.64 o
   2  -1   4      221.72      221.36      3.62 o
   3  -1   4       90.03       92.46      1.92 o
   4  -1   4      790.36      760.08     12.47 o
   5  -1   4        0.33        0.29      0.46 o
   6  -1   4       79.76       84.49      2.36 o
   7  -1   4       57.32       56.09      2.19 o
   8  -1   4        4.77        2.80      1.34 o
   9  -1   4        2.16        0.79      1.74 o
  10  -1   4       10.15        8.65      1.99 o
  11  -1   4        8.31        9.04      2.55 o
 -11   0   4        5.60        6.24      2.55 o
 -10   0   4       12.16        8.89      2.73 o
  -9   0   4       13.03       14.01      1.84 o
  -8   0   4       22.02       21.25      1.91 o
  -7   0   4      108.48      114.37      3.20 o
  -6   0   4      231.08      234.00      5.16 o
  -5   0   4      494.22      513.39      9.31 o
  -4   0   4      741.15      790.62     13.75 o
  -3   0   4     1022.67     1045.80     19.27 o
  -2   0   4       15.73        8.85      0.38 o
  -1   0   4     8384.81     8748.19    178.59 o
   0   0   4    21520.69    23203.36    352.14 o
   1   0   4     8453.25     8677.69    147.16 o
   2   0   4     1277.53     1132.88     17.11 o
   3   0   4      946.76      899.42     14.50 o
   4   0   4      197.76      243.21      4.38 o
   5   0   4      136.31      101.15      2.28 o
   6   0   4      342.22      331.66      6.05 o
   7   0   4        0.04       -0.24      1.09 o
   8   0   4       51.07       48.24      2.40 o
   9   0   4       37.46       32.11      2.33 o
  10   0   4        8.21       10.28      1.86 o
  11   0   4        0.13       -1.13      2.04 o
 -10   1   4        2.94        1.82      2.70 o
  -9   1   4       24.84       22.12      2.23 o
  -8   1   4        0.31        1.37      1.21 o
  -7   1   4      303.54      294.53      7.08 o
  -6   1   4       21.01       22.99      1.24 o
  -5   1   4       93.25       81.65      2.24 o
  -4   1   4     1595.55     1892.77     29.69 o
  -3   1   4      221.78      235.96      4.59 o
  -2   1   4      345.97      388.98      6.43 o
  -1   1   4      981.06     1036.96     16.96 o
   0   1   4    23363.50    25306.05    490.77 o
   1   1   4      879.03      838.71     13.30 o
   2   1   4     7900.15     8007.63    150.80 o
   3   1   4      277.83      256.56      4.45 o
   4   1   4        0.55        2.42      0.72 o
   5   1   4      477.18      489.60      9.06 o
   6   1   4      628.36      612.82     10.40 o
   7   1   4      293.76      277.43      6.17 o
   8   1   4     1051.37      992.55     19.35 o
   9   1   4       11.11       11.53      1.74 o
  10   1   4       55.77       45.93      3.21 o
  11   1   4        0.10       -1.94      1.94 o
  12   1   4        2.26        2.20      2.49 o
 -10   2   4        8.98        3.90      4.11 o
  -9   2   4        0.58        0.11      1.81 o
  -8   2   4        8.86        6.64      1.96 o
  -7   2   4        6.44        5.73      2.16 o
  -6   2   4       51.26       46.88      2.10 o
  -5   2   4       60.84       75.36      2.49 o
  -4   2   4      903.96      879.25     18.35 o
  -3   2   4      808.58      923.03     21.32 o
  -2   2   4     4125.06     4328.83     87.96 o
  -1   2   4      145.85      141.36      2.51 o
   0   2   4        0.31        0.65      0.25 o
   1   2   4      568.77      511.10     17.05 o
   2   2   4      686.43      722.36     21.01 o
   3   2   4     4293.31     4040.86     63.21 o
   4   2   4      226.16      241.35      4.34 o
   5   2   4     2211.21     2154.79     34.36 o
   6   2   4      306.19      290.46      5.83 o
   7   2   4       62.14       49.01      2.30 o
   8   2   4      201.19      188.15      5.14 o
   9   2   4       53.48       59.72      3.39 o
  10   2   4        5.07        4.16      1.92 o
  11   2   4        0.90       -2.11      2.11 o
  12   2   4       63.41       68.72      4.95 o
 -10   3   4        0.98       -3.69      3.69 o
  -9   3   4        2.37        5.48      2.40 o
  -8   3   4        0.91       -1.64      1.72 o
  -7   3   4        1.37       -1.10      1.71 o
  -6   3   4      252.07      246.15      7.83 o
  -5   3   4      142.47      131.41      3.66 o
  -4   3   4       30.10       22.63      1.32 o
  -3   3   4       20.99       22.93      1.17 o
  -2   3   4     1071.70     1274.94     29.15 o
  -1   3   4       31.99       41.40      1.98 o
   0   3   4      502.14      534.08     14.94 o
   1   3   4     1852.84     1898.92     48.00 o
   2   3   4        8.95       12.52      0.63 o
   3   3   4     1234.67     1252.43     27.38 o
   4   3   4       22.36       25.43      0.94 o
   5   3   4      206.23      221.84      4.16 o
   6   3   4      230.12      229.59      4.41 o
   7   3   4       22.33       19.23      1.53 o
   8   3   4      194.49      194.22      5.80 o
   9   3   4       14.87       11.21      1.67 o
  10   3   4      271.12      275.02      8.98 o
  11   3   4       73.15       69.69      7.03 o
  12   3   4       30.00       32.54      3.68 o
  -9   4   4       10.16        5.96      2.85 o
  -8   4   4       17.80       18.34      2.50 o
  -7   4   4        0.87        1.27      1.54 o
  -6   4   4        4.28        4.01      2.63 o
  -5   4   4      128.58      124.55      4.80 o
  -4   4   4      139.37      165.45      4.22 o
  -3   4   4      112.20      103.73      3.64 o
  -2   4   4      962.88      985.37     20.70 o
  -1   4   4      160.27      195.64      4.90 o
   0   4   4       10.17       11.95      0.80 o
   1   4   4      249.79      304.87      8.29 o
   2   4   4     4065.70     4110.88     88.98 o
   3   4   4       21.46       15.44      0.87 o
   4   4   4     2567.21     2725.90     49.96 o
   5   4   4       49.03       44.51      1.36 o
   6   4   4       23.70       22.02      1.18 o
   7   4   4        1.00       -1.15      2.07 o
   8   4   4       21.98       20.58      2.95 o
   9   4   4       10.06       11.79      1.60 o
  10   4   4       77.50       76.36      5.17 o
  11   4   4        3.48        6.52      2.54 o
  12   4   4        2.74        2.64      2.40 o
  -9   5   4       10.89       12.34      4.82 o
  -8   5   4        2.78        1.52      2.84 o
  -7   5   4       93.49       85.75      5.64 o
  -6   5   4       29.26       21.85      2.20 o
  -5   5   4       62.89       55.64      3.14 o
  -4   5   4      285.38      296.74      6.91 o
  -3   5   4      831.74      843.86     19.91 o
  -2   5   4        1.34        2.90      0.65 o
  -1   5   4      728.11      756.41     17.40 o
   0   5   4       88.35       91.53      3.08 o
   1   5   4      226.93      243.81      7.50 o
   2   5   4      213.90      222.11      6.09 o
   3   5   4      657.45      647.72     11.51 o
   4   5   4      562.58      525.96      9.72 o
   5   5   4        0.71       -0.23      0.78 o
   6   5   4      256.68      233.76      4.76 o
   7   5   4       26.45       19.13      1.90 o
   8   5   4       57.87       54.11      2.42 o
   9   5   4        0.07        0.60      1.15 o
  10   5   4        0.79        2.11      1.48 o
  11   5   4      116.72      128.67      6.33 o
  12   5   4        1.95        1.09      2.40 o
  -8   6   4        0.09        2.84      3.55 o
  -7   6   4        2.30        2.01      2.84 o
  -6   6   4       26.17       23.17      4.33 o
  -5   6   4       17.96       17.80      2.55 o
  -4   6   4       46.57       49.19      2.83 o
  -3   6   4       67.79       75.63      3.58 o
  -2   6   4       11.25       15.53      1.02 o
  -1   6   4      405.86      425.64     10.30 o
   0   6   4      426.33      429.01     11.97 o
   1   6   4      127.98      173.63      5.04 o
   2   6   4      235.73      201.15      5.39 o
   3   6   4       14.69       23.14      0.91 o
   4   6   4     1593.98     1704.99     41.56 o
   5   6   4        1.13        1.00      0.90 o
   6   6   4       36.01       36.13      2.83 o
   7   6   4        0.99       -0.95      0.98 o
   8   6   4      101.80       93.29      3.59 o
   9   6   4        1.02        0.76      1.35 o
  10   6   4        1.39        1.43      1.88 o
  11   6   4        0.02       -2.11      2.15 o
  12   6   4        6.14        0.52      2.26 o
  -8   7   4        2.27       -2.13      3.26 o
  -7   7   4        0.02       -0.28      2.84 o
  -6   7   4       58.05       54.70      4.31 o
  -5   7   4        1.94        2.84      1.75 o
  -4   7   4      163.46      159.21     10.18 o
  -3   7   4        5.43        6.99      1.37 o
  -2   7   4      798.58      787.05     20.59 o
  -1   7   4       40.95       46.26      3.34 o
   0   7   4      161.97      170.11      5.56 o
   1   7   4      410.23      367.58     10.67 o
   2   7   4       54.09       46.97      2.09 o
   3   7   4      443.31      430.50      7.36 o
   4   7   4      155.66      162.24      3.51 o
   5   7   4      504.76      500.36     12.52 o
   6   7   4       39.90       42.89      3.75 o
   7   7   4      563.69      573.30     17.38 o
   8   7   4       26.31       29.24      3.04 o
   9   7   4      156.40      170.25      7.04 o
  10   7   4        2.58        2.48      1.60 o
  11   7   4       15.06       16.25      2.86 o
  12   7   4       17.41       16.36      3.97 o
  -7   8   4        0.14        1.56      3.12 o
  -6   8   4        2.13        2.78      3.90 o
  -5   8   4        9.47       12.83      2.46 o
  -4   8   4       58.48       55.41      3.86 o
  -3   8   4        0.03        1.38      1.46 o
  -2   8   4      148.21      144.79      6.22 o
  -1   8   4      310.20      318.14      9.49 o
   0   8   4       31.18       28.44      1.99 o
   1   8   4       58.33       53.94      3.26 o
   2   8   4       30.95       41.16      2.16 o
   3   8   4      839.83      860.53     16.72 o
   4   8   4       25.67       22.94      2.61 o
   5   8   4      736.14      770.02     21.64 o
   6   8   4        0.33        0.18      1.49 o
   7   8   4       17.87       20.30      2.40 o
   8   8   4       45.99       44.26      3.41 o
   9   8   4        9.81        8.55      2.29 o
  10   8   4       27.82       34.60      4.61 o
  11   8   4       22.38       22.77      4.09 o
  12   8   4       13.65       19.12      3.83 o
  -6   9   4        0.13       -0.43      2.98 o
  -5   9   4       11.04       12.41      2.59 o
  -4   9   4       29.00       31.20      3.13 o
  -3   9   4        2.96        5.89      1.87 o
  -2   9   4      128.48      113.33      6.54 o
  -1   9   4       37.86       36.13      2.06 o
   0   9   4       69.90       44.47      4.69 o
   1   9   4      412.86      383.98     14.85 o
   2   9   4      211.95      196.70     12.55 o
   3   9   4      191.13      193.22      6.26 o
   4   9   4        4.74        4.14      0.88 o
   5   9   4       35.68       39.25      2.36 o
   6   9   4       71.18       69.90      3.35 o
   7   9   4       20.82       30.80      2.86 o
   8   9   4       22.90       26.04      2.93 o
   9   9   4       33.93       34.13      5.34 o
  10   9   4       36.43       40.57     11.07 o
  11   9   4        9.46       13.76      3.73 o
  -5  10   4       13.39       16.60      4.11 o
  -4  10   4       79.13       72.89      5.40 o
  -3  10   4       37.44       41.13      4.76 o
  -2  10   4      105.43      101.10      5.23 o
  -1  10   4        0.09       -1.03      2.13 o
   0  10   4      315.10      283.33     16.57 o
   1  10   4       89.60       95.95      9.95 o
   2  10   4       59.78       49.13      2.94 o
   3  10   4      361.20      354.25     16.10 o
   4  10   4      182.67      164.87     14.18 o
   5  10   4        0.24       -0.51      0.96 o
   6  10   4        0.72        1.21      1.59 o
   7  10   4        1.49        5.77      2.13 o
   8  10   4        2.54        3.32      2.69 o
   9  10   4        3.74        3.83      2.21 o
  10  10   4       33.92       35.97      7.81 o
  11  10   4        4.39        7.38      9.36 o
  -4  11   4        5.95        6.81      3.12 o
  -3  11   4       11.80        8.19      3.19 o
  -2  11   4        0.02       -1.08      1.42 o
  -1  11   4        3.75        3.49      1.55 o
   0  11   4        8.09        8.56      1.51 o
   1  11   4       31.19       29.38      4.68 o
   2  11   4        2.58        1.74      1.14 o
   3  11   4       25.55       18.74      2.12 o
   4  11   4       31.00       28.08      3.69 o
   5  11   4        1.28        2.72      1.49 o
   6  11   4      168.03      171.18      7.94 o
   7  11   4        8.54        7.59      1.81 o
   8  11   4      109.93      113.38      6.31 o
   9  11   4       55.04       57.52     12.28 o
  10  11   4       28.31       28.68      4.46 o
  -3  12   4        3.26        3.26      2.70 o
  -2  12   4        0.99        0.85      2.13 o
  -1  12   4       43.52       48.36      3.52 o
   0  12   4       10.80       13.59      1.84 o
   1  12   4       63.44       70.69      5.89 o
   2  12   4       56.66       64.83      3.29 o
   3  12   4       42.27       43.60      3.27 o
   4  12   4       45.05       52.69      3.70 o
   5  12   4       22.54       22.49      6.53 o
   6  12   4       62.19       56.40      3.10 o
   7  12   4        0.96        1.62      1.55 o
   8  12   4       68.63       84.29      5.85 o
   9  12   4        0.52       -1.23      2.54 o
  10  12   4       23.44       30.62      4.51 o
  -1  13   4        3.65        6.95      2.27 o
   0  13   4        1.86        2.13      1.70 o
   1  13   4        3.59        1.13      1.56 o
   2  13   4        2.52        1.71      1.48 o
   3  13   4        1.69        0.89      1.86 o
   4  13   4        0.83        0.60      1.61 o
   5  13   4        6.87        7.88      2.55 o
   6  13   4        5.20        7.52      2.41 o
   7  13   4        7.89        5.21      1.84 o
   8  13   4       17.55       21.68      3.54 o
   9  13   4       60.75       72.70      7.10 o
   1  14   4        6.49        5.25      1.99 o
   2  14   4       46.25       46.14      4.26 o
   3  14   4        1.35        2.27      1.84 o
   4  14   4       51.27       57.64      4.97 o
   5  14   4        6.31        4.54      2.41 o
   6  14   4        0.04        0.71      2.27 o
   7  14   4        4.84        2.84      2.98 o
  -6 -14   5        0.16       -0.13      2.77 o
  -5 -14   5        0.01       -1.85      1.85 o
  -4 -14   5       12.23       15.25      2.66 o
  -3 -14   5       17.23       15.98      2.62 o
  -2 -14   5        1.23        0.99      1.87 o
  -1 -14   5        9.69       16.74      3.83 o
  -8 -13   5       56.13       57.26      5.07 o
  -7 -13   5       31.92       34.32      4.54 o
  -6 -13   5        3.69        6.45      2.34 o
  -5 -13   5        3.43        4.75      2.21 o
  -4 -13   5       44.76       58.37      4.11 o
  -3 -13   5       19.47       16.53      2.77 o
  -2 -13   5        7.07       12.81      3.62 o
  -1 -13   5        0.73        2.33      1.74 o
   0 -13   5        0.33       -1.28      2.41 o
   1 -13   5       15.66       21.03      2.56 o
   2 -13   5        3.44        4.54      3.12 o
  -9 -12   5       56.81       51.45      4.96 o
  -8 -12   5        0.75        2.26      2.40 o
  -7 -12   5       81.88       76.75      5.37 o
  -6 -12   5        3.07        6.01      2.26 o
  -5 -12   5       54.94       55.64      3.84 o
  -4 -12   5       14.37       15.43      2.12 o
  -3 -12   5      127.67      121.71      5.22 o
  -2 -12   5       99.20      101.45      5.05 o
  -1 -12   5       15.84       21.29      2.21 o
   0 -12   5       31.39       35.18      2.95 o
   1 -12   5        3.30        4.25      2.62 o
   2 -12   5        2.80        4.83      2.48 o
   3 -12   5        2.03        2.52      2.05 o
 -10 -11   5        1.75        2.98      4.11 o
  -9 -11   5       17.25       16.61      3.39 o
  -8 -11   5        2.96        4.54      2.46 o
  -7 -11   5      126.70      122.21      5.72 o
  -6 -11   5       10.81       12.32      2.14 o
  -5 -11   5      118.40      103.63      7.31 o
  -4 -11   5       17.13       12.90      2.02 o
  -3 -11   5       23.88       28.10      2.49 o
  -2 -11   5       69.21       63.64      8.24 o
  -1 -11   5       88.09       90.92      4.21 o
   0 -11   5       98.73       94.08      4.24 o
   1 -11   5       35.42       35.18      2.61 o
   2 -11   5        2.34        0.91      1.46 o
   3 -11   5       29.04       35.22      3.26 o
   4 -11   5        7.53        5.62      4.40 o
   5 -11   5       19.21       29.94      4.68 o
 -10 -10   5        1.51        6.10      4.26 o
  -9 -10   5       87.39       97.77      6.48 o
  -8 -10   5       46.47       40.32      3.51 o
  -7 -10   5      134.96      141.69      6.17 o
  -6 -10   5       90.13       94.44      4.71 o
  -5 -10   5       84.50       78.14      4.09 o
  -4 -10   5       68.27       62.92      3.54 o
  -3 -10   5        0.00       -0.69      1.23 o
  -2 -10   5        0.86       -0.74      1.18 o
  -1 -10   5        2.69        2.07      1.72 o
   0 -10   5       40.88       46.25      2.80 o
   1 -10   5       45.38       44.11      2.76 o
   2 -10   5      101.44      103.55      4.59 o
   3 -10   5       43.39       38.42      3.63 o
   4 -10   5        1.98        4.36      2.15 o
   5 -10   5        0.01       -0.19      2.13 o
   6 -10   5        0.55       -1.93      2.30 o
 -10  -9   5        1.23        6.24      2.44 o
  -9  -9   5       68.08       67.56      3.79 o
  -8  -9   5      228.15      245.11      7.25 o
  -7  -9   5       78.57       72.56      9.97 o
  -6  -9   5      162.11      155.53      6.31 o
  -5  -9   5      321.72      301.35     10.01 o
  -4  -9   5        2.32        2.34      1.41 o
  -3  -9   5      172.53      161.70      6.00 o
  -2  -9   5        3.41        2.24      1.33 o
  -1  -9   5       42.87       41.12      3.49 o
   0  -9   5       41.32       35.34      3.01 o
   1  -9   5        0.40        0.09      1.45 o
   2  -9   5      218.44      191.30      6.80 o
   3  -9   5      395.37      392.82     12.30 o
   4  -9   5        2.02        2.62      1.60 o
   5  -9   5        9.94        8.58      2.40 o
   6  -9   5        0.07       -0.19      2.04 o
   7  -9   5        0.03        0.14      2.51 o
 -11  -8   5       23.48       24.08      3.49 o
 -10  -8   5       11.80        9.50      2.68 o
  -9  -8   5       14.62       13.77      2.27 o
  -8  -8   5      133.92      147.10      5.09 o
  -7  -8   5       10.33       10.35      1.54 o
  -6  -8   5      429.46      413.95     10.69 o
  -5  -8   5       24.86       22.59      2.25 o
  -4  -8   5     1433.13     1349.70     65.30 o
  -3  -8   5      315.73      304.03     12.09 o
  -2  -8   5        5.43        4.36      1.61 o
  -1  -8   5       41.38       40.21      2.36 o
   0  -8   5      243.28      216.52      7.09 o
   1  -8   5        2.10        1.46      1.20 o
   2  -8   5        0.48       -0.57      1.19 o
   3  -8   5       16.68       15.60      1.97 o
   4  -8   5        1.06        0.04      1.39 o
   5  -8   5       15.59       15.94      3.59 o
   6  -8   5        0.76        0.57      2.14 o
   7  -8   5        0.82        2.55      2.41 o
   8  -8   5        0.02        3.26      3.97 o
 -11  -7   5       38.86       34.99      6.67 o
 -10  -7   5       10.80        7.29      2.62 o
  -9  -7   5        0.31       -0.20      1.41 o
  -8  -7   5        0.72        0.88      1.15 o
  -7  -7   5        6.47        4.47      1.47 o
  -6  -7   5       21.03       22.20      1.59 o
  -5  -7   5      176.67      179.86      4.23 o
  -4  -7   5       23.54       29.25      1.31 o
  -3  -7   5     1081.80     1104.17     21.05 o
  -2  -7   5       62.83       56.28      2.13 o
  -1  -7   5      101.75       96.43      2.65 o
   0  -7   5      104.93       90.01      2.82 o
   1  -7   5     1122.25     1109.09     26.23 o
   2  -7   5      380.93      384.33     11.65 o
   3  -7   5      952.72      970.89     26.16 o
   4  -7   5      148.80      159.02      5.29 o
   5  -7   5      211.18      203.02      7.48 o
   6  -7   5        0.09       -1.47      1.47 o
   7  -7   5       25.08       18.45      3.16 o
   8  -7   5       17.86       15.90      3.36 o
 -11  -6   5        0.01       -0.14      2.31 o
 -10  -6   5        7.80        7.25      2.09 o
  -9  -6   5       78.28       74.63      3.58 o
  -8  -6   5      138.79      141.42      5.18 o
  -7  -6   5      158.88      153.84      4.47 o
  -6  -6   5      155.78      135.66      4.34 o
  -5  -6   5      173.81      171.45      3.76 o
  -4  -6   5      150.85      147.70      3.27 o
  -3  -6   5      948.76      925.75     17.55 o
  -2  -6   5       33.20       42.15      1.44 o
  -1  -6   5       36.54       26.90      1.67 o
   0  -6   5       17.07       23.25      1.59 o
   1  -6   5       46.66       54.18      2.13 o
   2  -6   5       58.33       51.70      1.88 o
   3  -6   5       12.81       11.60      1.43 o
   4  -6   5      294.02      289.52      8.22 o
   5  -6   5        0.64       -0.31      1.23 o
   6  -6   5      128.23      131.16      5.66 o
   7  -6   5        3.11        3.69      1.85 o
   8  -6   5       13.34       19.07      3.31 o
   9  -6   5       25.89       28.30      4.16 o
 -11  -5   5        1.68        0.04      2.25 o
 -10  -5   5       59.02       73.42      6.33 o
  -9  -5   5        0.63        0.60      1.57 o
  -8  -5   5       72.99       74.70      3.29 o
  -7  -5   5      257.57      247.25      6.27 o
  -6  -5   5       17.64       16.86      1.18 o
  -5  -5   5       41.89       30.71      1.38 o
  -4  -5   5      220.40      207.87      4.34 o
  -3  -5   5      881.74      936.60     15.32 o
  -2  -5   5      407.69      414.05      7.09 o
  -1  -5   5     1170.32     1310.93     19.77 o
   0  -5   5     1053.34     1077.81     16.63 o
   1  -5   5      131.39      127.34      2.81 o
   2  -5   5      344.95      328.67      6.28 o
   3  -5   5        0.23        0.69      0.69 o
   4  -5   5      909.82      907.48     22.50 o
   5  -5   5       88.12       74.35      3.25 o
   6  -5   5     1055.04     1028.67     29.43 o
   7  -5   5        1.55        2.13      1.71 o
   8  -5   5        0.16        1.48      1.80 o
   9  -5   5        0.58       -0.46      2.66 o
 -11  -4   5        1.03        1.99      3.97 o
 -10  -4   5        9.68       11.25      2.26 o
  -9  -4   5        8.85        8.93      1.93 o
  -8  -4   5       42.26       44.61      3.54 o
  -7  -4   5       31.99       29.86      2.30 o
  -6  -4   5       58.21       59.84      2.14 o
  -5  -4   5     1087.61     1119.71     19.72 o
  -4  -4   5      726.37      762.97     13.59 o
  -3  -4   5      282.63      266.44      5.53 o
  -2  -4   5       24.22       36.54      1.07 o
  -1  -4   5      378.03      391.12      6.32 o
   0  -4   5      125.97      145.22      2.46 o
   1  -4   5       35.80       39.42      1.01 o
   2  -4   5      465.86      526.60      8.74 o
   3  -4   5      130.49      164.99      3.21 o
   4  -4   5        5.04        8.51      0.74 o
   5  -4   5       48.11       46.22      2.30 o
   6  -4   5        0.06       -0.43      0.93 o
   7  -4   5       69.28       64.87      4.86 o
   8  -4   5       49.84       51.27      5.56 o
   9  -4   5        0.78       -0.96      2.34 o
  10  -4   5       85.97      111.74      7.43 o
 -11  -3   5        6.51       10.36      2.76 o
 -10  -3   5       17.91       18.59      2.47 o
  -9  -3   5        3.32        4.92      1.75 o
  -8  -3   5       89.55       87.45      5.44 o
  -7  -3   5       22.95       21.12      1.46 o
  -6  -3   5      143.39      150.06      3.51 o
  -5  -3   5       20.73       29.85      1.28 o
  -4  -3   5      146.00      155.02      3.32 o
  -3  -3   5      834.28      873.67     15.31 o
  -2  -3   5      260.66      258.09      4.30 o
  -1  -3   5      508.49      535.24      7.89 o
   0  -3   5     2623.16     2641.57     37.34 o
   1  -3   5      123.43      148.40      2.61 o
   2  -3   5     2499.24     2428.83     36.48 o
   3  -3   5      503.95      518.45      8.27 o
   4  -3   5       19.15       29.12      1.13 o
   5  -3   5       34.19       37.93      1.47 o
   6  -3   5      358.79      343.72      7.32 o
   7  -3   5        2.39        0.18      1.13 o
   8  -3   5       15.56       13.43      1.64 o
   9  -3   5       10.89       12.17      1.72 o
  10  -3   5       31.43       41.18      6.32 o
 -11  -2   5        0.88       -1.50      2.48 o
 -10  -2   5       12.40       10.03      4.04 o
  -9  -2   5        1.67        0.43      1.80 o
  -8  -2   5       17.88       16.19      1.75 o
  -7  -2   5       97.88       97.21      3.20 o
  -6  -2   5      268.08      282.32      6.12 o
  -5  -2   5      421.99      467.56      8.67 o
  -4  -2   5     1131.86     1123.17     19.56 o
  -3  -2   5        4.33        5.09      0.60 o
  -2  -2   5     3180.40     3117.66     44.52 o
  -1  -2   5      480.22      471.30      7.33 o
   0  -2   5     8250.65     8652.99    137.08 o
   1  -2   5      731.08      735.47     10.28 o
   2  -2   5      249.99      259.47      4.26 o
   3  -2   5       57.69       64.39      1.46 o
   4  -2   5       33.03       35.30      1.13 o
   5  -2   5        1.16        0.74      0.48 o
   6  -2   5       77.61       79.95      2.50 o
   7  -2   5       16.54       13.47      1.43 o
   8  -2   5       48.08       51.09      2.47 o
   9  -2   5       17.99       20.04      2.00 o
  10  -2   5       43.07       47.72      3.74 o
  11  -2   5        0.26        2.23      2.19 o
 -11  -1   5       16.05       17.17      3.41 o
 -10  -1   5       47.79       51.12      3.93 o
  -9  -1   5        7.36        7.87      1.63 o
  -8  -1   5       19.89       22.19      2.24 o
  -7  -1   5      185.57      193.28      5.04 o
  -6  -1   5      137.83      129.19      3.61 o
  -5  -1   5      105.95      115.99      2.90 o
  -4  -1   5        6.19        7.71      0.65 o
  -3  -1   5      405.04      448.86      7.58 o
  -2  -1   5     1061.89     1134.35     16.37 o
  -1  -1   5      886.47      861.21     11.82 o
   0  -1   5      772.37      795.13     11.00 o
   1  -1   5    14104.15    14318.04    224.55 o
   2  -1   5       19.11       22.04      0.69 o
   3  -1   5      633.95      568.94      8.93 o
   4  -1   5      422.40      413.65      7.10 o
   5  -1   5       29.55       29.50      1.15 o
   6  -1   5      321.71      310.17      6.16 o
   7  -1   5       13.49       10.01      1.23 o
   8  -1   5      255.68      230.95      5.98 o
   9  -1   5        0.11       -1.07      1.07 o
  10  -1   5       24.53       23.02      2.44 o
  11  -1   5       13.34       13.85      2.79 o
 -11   0   5        1.78        1.13      2.27 o
 -10   0   5        3.76        1.76      1.91 o
  -9   0   5      111.40      104.78      4.55 o
  -8   0   5       58.35       58.82      3.05 o
  -7   0   5      105.14       93.80      2.86 o
  -6   0   5      483.94      492.88     11.27 o
  -5   0   5      190.50      207.60      4.52 o
  -4   0   5       11.67        3.52      0.59 o
  -3   0   5      530.78      595.70     10.26 o
  -2   0   5      119.96      142.89      2.45 o
  -1   0   5       34.54       24.73      0.69 o
   0   0   5      312.69      305.65      4.52 o
   1   0   5       44.64       56.90      1.15 o
   2   0   5        2.80        4.02      0.41 o
   3   0   5      154.49      175.42      3.40 o
   4   0   5      543.09      529.81      9.51 o
   5   0   5      127.46      137.38      2.88 o
   6   0   5       59.68       66.14      2.52 o
   7   0   5       96.92      111.16      5.28 o
   8   0   5      213.92      217.15      5.80 o
   9   0   5      136.41      133.45      4.69 o
  10   0   5       67.64       70.51      7.56 o
  11   0   5       18.08       25.35      3.14 o
 -10   1   5        0.44       -0.28      3.55 o
  -9   1   5       17.15       20.90      3.41 o
  -8   1   5      190.62      200.59      6.01 o
  -7   1   5       20.13       18.03      1.42 o
  -6   1   5      310.61      308.01      6.49 o
  -5   1   5       97.74       96.56      2.72 o
  -4   1   5      369.93      405.56      7.21 o
  -3   1   5      475.85      439.12      7.54 o
  -2   1   5      141.02      132.49      2.39 o
  -1   1   5     8661.93     9308.42    196.37 o
   0   1   5     2856.88     2895.18     60.10 o
   1   1   5     1294.28     1200.45     18.14 o
   2   1   5     2088.36     2216.34     34.97 o
   3   1   5     1463.21     1384.28     23.41 o
   4   1   5      847.31      946.96     15.38 o
   5   1   5      652.98      715.18     11.89 o
   6   1   5       30.43       29.56      1.79 o
   7   1   5     1086.64     1108.61     21.28 o
   8   1   5      232.26      233.85      8.05 o
   9   1   5      116.38      123.44      4.47 o
  10   1   5        0.02       -1.62      1.62 o
  11   1   5        5.17        7.19      2.41 o
  12   1   5        0.02       -2.38      2.38 o
 -10   2   5        0.84       -0.85      3.97 o
  -9   2   5        0.22       -1.69      2.40 o
  -8   2   5        1.38        2.42      2.20 o
  -7   2   5       45.68       38.84      2.92 o
  -6   2   5       50.41       56.98      4.09 o
  -5   2   5      227.32      219.82      5.99 o
  -4   2   5       29.22       31.12      2.71 o
  -3   2   5       94.40       86.35      2.32 o
  -2   2   5      770.30      817.41     14.36 o
  -1   2   5     1033.85     1013.52     17.71 o
   0   2   5     7170.37     7360.72    152.78 o
   1   2   5      573.91      526.66     21.77 o
   2   2   5     3075.85     3086.61     64.72 o
   3   2   5      295.96      286.37      4.91 o
   4   2   5      751.25      693.72     11.37 o
   5   2   5      637.00      662.36     11.07 o
   6   2   5      113.00      122.71      2.77 o
   7   2   5       66.60       59.80      2.28 o
   8   2   5       32.83       41.37      2.19 o
   9   2   5       18.97       17.85      2.14 o
  10   2   5       48.51       47.98      3.55 o
  11   2   5       62.07       60.74      4.43 o
  12   2   5        7.90        2.40      2.69 o
 -10   3   5        9.92        8.65      4.54 o
  -9   3   5       28.28       24.36      5.39 o
  -8   3   5        3.05       -0.28      2.21 o
  -7   3   5      184.54      162.57      8.01 o
  -6   3   5       19.58       20.71      1.67 o
  -5   3   5       20.40       19.88      1.45 o
  -4   3   5      143.03      152.52      4.34 o
  -3   3   5        3.95        3.63      0.74 o
  -2   3   5     1812.49     1876.64     48.72 o
  -1   3   5      308.92      330.45      7.07 o
   0   3   5     2715.85     2824.66     52.58 o
   1   3   5     1541.94     1600.44     39.60 o
   2   3   5     1448.63     1431.23     26.96 o
   3   3   5      237.98      233.06      5.41 o
   4   3   5     3870.72     3872.07     59.85 o
   5   3   5       34.62       32.03      1.17 o
   6   3   5        1.04        2.88      0.68 o
   7   3   5      114.73      102.89      3.33 o
   8   3   5      587.00      591.80     14.69 o
   9   3   5       78.39       84.64      3.68 o
  10   3   5      120.67      121.10      5.26 o
  11   3   5        4.11        3.89      2.50 o
  12   3   5        1.12        3.82      2.52 o
  -9   4   5        0.81        1.28      3.69 o
  -8   4   5       12.96        9.74      2.90 o
  -7   4   5      107.38      112.47      9.60 o
  -6   4   5       31.84       42.46      3.61 o
  -5   4   5      157.85      167.39      5.02 o
  -4   4   5       88.21       99.21      3.23 o
  -3   4   5      111.29      110.22      3.64 o
  -2   4   5       71.68       76.17      2.13 o
  -1   4   5        1.69        2.10      0.50 o
   0   4   5       15.11       13.30      0.84 o
   1   4   5       33.48       33.87      2.83 o
   2   4   5      523.45      573.52     11.13 o
   3   4   5      729.33      811.22     21.34 o
   4   4   5      607.73      661.89     13.02 o
   5   4   5      108.66      111.16      3.03 o
   6   4   5       28.97       35.39      1.43 o
   7   4   5      245.00      239.00      6.60 o
   8   4   5        3.35        4.67      1.39 o
   9   4   5        3.29        6.27      1.66 o
  10   4   5       33.42       42.11      3.18 o
  11   4   5        9.44       13.36      2.86 o
  12   4   5       32.48       37.83      3.76 o
  -9   5   5        1.77        6.52      4.40 o
  -8   5   5       12.08        9.14      7.09 o
  -7   5   5       84.01       88.77      6.68 o
  -6   5   5       35.16       25.04      2.98 o
  -5   5   5        1.64        3.80      1.36 o
  -4   5   5       44.87       41.80      3.10 o
  -3   5   5       91.20       82.55      2.80 o
  -2   5   5      367.68      391.61      7.87 o
  -1   5   5        0.56        1.68      0.52 o
   0   5   5     1006.91     1068.76     24.92 o
   1   5   5     1457.01     1583.18     32.42 o
   2   5   5      917.07      982.92     17.24 o
   3   5   5     2516.44     2404.69     54.41 o
   4   5   5       47.75       48.98      1.76 o
   5   5   5      543.15      519.94     10.32 o
   6   5   5      200.33      215.57      5.00 o
   7   5   5      411.33      383.01      8.73 o
   8   5   5      166.76      167.96      4.68 o
   9   5   5       14.24       16.72      1.69 o
  10   5   5      193.52      213.43      5.93 o
  11   5   5       53.57       59.88      3.73 o
  12   5   5       18.60       24.29      4.33 o
  -8   6   5       23.80       20.43      4.97 o
  -7   6   5        2.27        2.35      2.24 o
  -6   6   5        0.70        0.64      2.48 o
  -5   6   5       35.42       44.89      3.46 o
  -4   6   5       27.52       27.34      1.77 o
  -3   6   5        7.72        7.71      1.84 o
  -2   6   5      886.03      878.13     16.93 o
  -1   6   5      420.01      454.92     10.89 o
   0   6   5       35.52       31.08      1.72 o
   1   6   5        1.13        0.61      0.58 o
   2   6   5      312.58      322.71      8.04 o
   3   6   5       20.37       21.53      0.87 o
   4   6   5      376.40      413.55      7.86 o
   5   6   5       32.46       35.14      1.62 o
   6   6   5      114.74      101.01      3.83 o
   7   6   5      100.43       93.49      6.02 o
   8   6   5        6.32        8.29      1.42 o
   9   6   5        2.67        2.01      1.43 o
  10   6   5       43.28       44.62      2.92 o
  11   6   5       32.32       37.68      3.75 o
  12   6   5       24.55       21.57      4.40 o
  -7   7   5        0.00       -0.14      2.98 o
  -6   7   5        1.24        1.56      2.27 o
  -5   7   5       27.77       27.12      2.95 o
  -4   7   5        9.44        7.36      1.85 o
  -3   7   5       28.73       29.64      2.04 o
  -2   7   5      379.36      401.92      8.32 o
  -1   7   5      208.60      209.77      5.72 o
   0   7   5      295.20      283.78      8.50 o
   1   7   5       51.70       48.36      2.44 o
   2   7   5       24.96       24.64      2.40 o
   3   7   5     1928.15     1976.00     49.05 o
   4   7   5     1580.04     1636.98     30.50 o
   5   7   5      459.00      478.28     12.90 o
   6   7   5      915.98      886.58     25.65 o
   7   7   5       23.03       16.65      2.31 o
   8   7   5        2.22        1.72      1.71 o
   9   7   5       49.20       45.10      5.88 o
  10   7   5       43.47       42.00      2.68 o
  11   7   5       21.72       19.53      2.94 o
  12   7   5        3.71        0.65      2.35 o
  -7   8   5        2.51        0.99      3.40 o
  -6   8   5       21.15       21.71      3.11 o
  -5   8   5       15.12       15.31      2.59 o
  -4   8   5      115.78      123.35      6.22 o
  -3   8   5       45.97       42.78      3.19 o
  -2   8   5        7.65        2.44      1.29 o
  -1   8   5        0.46        0.73      0.93 o
   0   8   5      169.96      152.34      5.26 o
   1   8   5       40.71       36.50      2.00 o
   2   8   5       41.10       34.25      1.98 o
   3   8   5      169.45      162.14      3.84 o
   4   8   5       62.68       51.79      2.48 o
   5   8   5       20.50       31.38      2.04 o
   6   8   5        9.38       11.35      5.15 o
   7   8   5       16.45       16.64      2.22 o
   8   8   5       55.17       64.27      6.24 o
   9   8   5       34.79       29.26      3.09 o
  10   8   5        3.65        3.19      2.17 o
  11   8   5       87.79      101.25      7.08 o
  12   8   5       27.35       27.81      6.24 o
  -6   9   5        1.28        6.52      3.69 o
  -5   9   5        0.72        1.12      1.98 o
  -4   9   5        0.78        0.07      2.34 o
  -3   9   5       15.33       16.41      5.46 o
  -2   9   5       18.80       16.32      1.97 o
  -1   9   5       21.41       24.61      1.62 o
   0   9   5       14.22       15.18      3.12 o
   1   9   5       52.08       54.71      4.47 o
   2   9   5       27.27       24.70      3.97 o
   3   9   5      235.18      208.57     13.00 o
   4   9   5      389.36      370.75     14.03 o
   5   9   5      149.94      155.93      5.44 o
   6   9   5        0.83        1.20      1.51 o
   7   9   5      266.29      236.85      8.60 o
   8   9   5       32.93       36.63      5.46 o
   9   9   5      368.29      367.45     12.61 o
  10   9   5        1.14        6.49      2.99 o
  11   9   5      100.45      107.03     11.23 o
  -5  10   5       31.40       34.34      5.11 o
  -4  10   5        0.14        0.44      1.90 o
  -3  10   5       65.82       77.56     11.58 o
  -2  10   5        5.79        9.23      1.78 o
  -1  10   5       40.70       42.09      2.75 o
   0  10   5       13.35       19.01      3.55 o
   1  10   5        5.96        8.80      2.84 o
   2  10   5       13.07       10.64      3.55 o
   3  10   5       75.02       69.34      8.60 o
   4  10   5        1.13       -1.09      1.28 o
   5  10   5        3.42        3.57      1.15 o
   6  10   5        8.78        6.62      1.40 o
   7  10   5       10.29       13.71      2.34 o
   8  10   5       58.83       59.17      4.08 o
   9  10   5       77.99       82.01      4.92 o
  10  10   5        3.98       -3.26      3.26 o
  11  10   5       25.70       34.11      5.18 o
  -4  11   5        0.53        0.28      2.69 o
  -3  11   5        7.67        8.55      2.25 o
  -2  11   5        0.63        1.52      1.57 o
  -1  11   5        9.36       11.45      1.82 o
   0  11   5       51.36       43.88      5.25 o
   1  11   5       78.77       78.00      7.10 o
   2  11   5      247.05      207.33     30.95 o
   3  11   5      146.84      148.51      6.65 o
   4  11   5       73.01       82.08      7.88 o
   5  11   5        8.91        6.66      1.70 o
   6  11   5      121.30      128.05      4.62 o
   7  11   5      136.86      147.67      6.43 o
   8  11   5       32.29       32.53      3.75 o
   9  11   5       61.12       57.77      8.38 o
  10  11   5       45.87       47.81      5.07 o
  -3  12   5        2.77        4.54      2.84 o
  -2  12   5        6.97       11.77      2.84 o
  -1  12   5        0.35        0.45      1.99 o
   0  12   5       16.55       17.64      2.91 o
   1  12   5        1.68        4.68      3.12 o
   2  12   5      100.66      109.64      7.32 o
   3  12   5       35.94       33.24      2.75 o
   4  12   5       24.16       22.69      2.46 o
   5  12   5        2.74        3.50      2.55 o
   6  12   5       21.95       22.64      2.54 o
   7  12   5        2.27        0.61      1.70 o
   8  12   5        5.39        9.85      4.26 o
   9  12   5        1.09        3.01      2.90 o
  10  12   5       17.63       15.18      4.54 o
  -1  13   5        1.42        0.71      1.99 o
   0  13   5        4.76        7.80      1.84 o
   1  13   5        0.90        1.42      1.42 o
   2  13   5        4.79       10.30      1.66 o
   3  13   5       78.00       77.31      5.52 o
   4  13   5       22.11       26.57      4.75 o
   5  13   5       56.21       52.49      3.99 o
   6  13   5       25.19       28.40      3.31 o
   7  13   5       25.98       18.31      7.24 o
   8  13   5       60.74       74.01      5.42 o
   9  13   5        4.49        7.09      3.55 o
   1  14   5        5.61        2.70      1.84 o
   2  14   5        0.83        0.43      1.70 o
   3  14   5        0.87        0.71      1.84 o
   4  14   5        8.42        5.96      2.27 o
   5  14   5        0.00       -0.85      1.99 o
   6  14   5        3.60        2.90      2.24 o
  -5 -14   6       28.23       31.64      3.51 o
  -4 -14   6        0.56        2.61      2.15 o
  -3 -14   6       30.00       39.03      3.64 o
  -2 -14   6        0.42       -1.85      1.85 o
  -1 -14   6       30.55       41.49      3.47 o
  -7 -13   6        0.16       -0.19      2.30 o
  -6 -13   6        7.74        8.24      2.66 o
  -5 -13   6        8.95       13.64      2.70 o
  -4 -13   6       20.52       18.86      3.33 o
  -3 -13   6        0.67        1.15      1.94 o
  -2 -13   6       29.71       30.84      5.46 o
  -1 -13   6       51.39       44.29      3.50 o
   0 -13   6        0.29        0.88      1.75 o
   1 -13   6       34.30       39.60      3.44 o
   2 -13   6        1.67        5.82      2.98 o
  -8 -12   6       10.81        7.58      4.04 o
  -7 -12   6       28.21       24.50      3.41 o
  -6 -12   6       62.94       54.68      4.42 o
  -5 -12   6        0.04       -0.07      1.85 o
  -4 -12   6        2.82        3.13      1.81 o
  -3 -12   6       19.99       16.95      2.21 o
  -2 -12   6       23.92       23.48      2.27 o
  -1 -12   6        0.12        0.86      1.53 o
   0 -12   6        1.92        3.99      2.41 o
   1 -12   6       31.30       34.43      3.21 o
   2 -12   6        1.99       -0.16      1.85 o
   3 -12   6        7.03        8.17      4.11 o
  -9 -11   6        2.46        3.40      2.65 o
  -8 -11   6        2.19        1.00      2.40 o
  -7 -11   6       84.84       82.68      5.62 o
  -6 -11   6        0.49       -0.47      1.57 o
  -5 -11   6      112.21      107.03      5.03 o
  -4 -11   6        6.19        4.42      1.66 o
  -3 -11   6       88.91       99.93      4.61 o
  -2 -11   6        0.71        1.34      1.46 o
  -1 -11   6      137.28      140.72      5.63 o
   0 -11   6        0.00        1.62      1.46 o
   1 -11   6       82.86       85.90      4.14 o
   2 -11   6        0.11       -0.75      1.67 o
   3 -11   6       29.25       35.55      3.41 o
   4 -11   6       10.44       12.98      2.76 o
   5 -11   6        0.18        1.70      3.26 o
 -10 -10   6       56.00       60.63      7.95 o
  -9 -10   6        0.15       -0.07      2.40 o
  -8 -10   6       75.28       72.68      5.34 o
  -7 -10   6        1.82        3.41      2.41 o
  -6 -10   6       29.20       27.70      3.27 o
  -5 -10   6      192.12      179.10      6.88 o
  -4 -10   6      193.79      170.11      6.54 o
  -3 -10   6      187.03      183.16      6.79 o
  -2 -10   6      131.44      132.51      5.29 o
  -1 -10   6      212.96      202.35      6.26 o
   0 -10   6        9.45        9.30      1.69 o
   1 -10   6       11.33       12.98      1.89 o
   2 -10   6       71.93       68.33      3.69 o
   3 -10   6       23.51       31.98      2.69 o
   4 -10   6      136.92      131.22     10.95 o
   5 -10   6        0.35        0.97      2.15 o
   6 -10   6        5.41        0.71      3.26 o
 -10  -9   6        7.59        2.95      4.47 o
  -9  -9   6       10.04       15.49      2.70 o
  -8  -9   6       26.96       29.32      3.03 o
  -7  -9   6       10.25       10.89      1.63 o
  -6  -9   6       20.33       17.87      2.33 o
  -5  -9   6        3.71        2.81      1.72 o
  -4  -9   6        1.70        3.08      1.60 o
  -3  -9   6       42.98       39.61      2.74 o
  -2  -9   6      229.83      202.43      9.58 o
  -1  -9   6      124.77      125.10      4.39 o
   0  -9   6      345.41      323.33     10.16 o
   1  -9   6      117.97      129.22      5.10 o
   2  -9   6      127.80      114.48      4.79 o
   3  -9   6       20.89       26.69      2.54 o
   4  -9   6       45.00       41.67      3.07 o
   5  -9   6       15.15       21.40      4.75 o
   6  -9   6        0.56       -2.38      2.48 o
   7  -9   6       10.07       17.02      4.68 o
 -11  -8   6        1.16        1.67      2.54 o
 -10  -8   6       92.31       95.00     10.87 o
  -9  -8   6      166.00      158.78      6.37 o
  -8  -8   6       40.16       39.04      2.59 o
  -7  -8   6      100.18       97.09      4.70 o
  -6  -8   6        1.92        2.20      1.54 o
  -5  -8   6        6.17        5.63      1.26 o
  -4  -8   6      125.93      137.99      5.51 o
  -3  -8   6      261.58      244.08      8.23 o
  -2  -8   6        4.57        8.05      1.93 o
  -1  -8   6       28.97       26.01      2.06 o
   0  -8   6      453.73      403.86     12.19 o
   1  -8   6      488.32      462.64     13.77 o
   2  -8   6        3.25        1.85      1.35 o
   3  -8   6        1.10        1.69      1.39 o
   4  -8   6       24.16       19.55      2.29 o
   5  -8   6       65.25       65.71      4.47 o
   6  -8   6        1.95       -0.60      3.19 o
   7  -8   6        6.40        6.03      2.75 o
 -11  -7   6        0.01       -1.68      2.30 o
 -10  -7   6       17.41       16.88      2.85 o
  -9  -7   6        3.64        2.66      1.54 o
  -8  -7   6        6.55        6.48      1.43 o
  -7  -7   6       49.24       55.12      3.42 o
  -6  -7   6       34.05       36.09      3.30 o
  -5  -7   6      340.20      325.36      6.88 o
  -4  -7   6      155.33      166.50      3.42 o
  -3  -7   6        2.87        2.89      0.67 o
  -2  -7   6      238.92      219.53      5.51 o
  -1  -7   6       59.29       55.97      1.96 o
   0  -7   6      350.35      341.92      7.20 o
   1  -7   6        5.56        5.61      1.18 o
   2  -7   6     1163.62     1127.40     36.35 o
   3  -7   6        2.79        3.61      1.28 o
   4  -7   6      364.59      359.64     13.84 o
   5  -7   6      106.82      105.70      7.05 o
   6  -7   6       48.47       48.04      3.49 o
   7  -7   6        4.68        2.34      2.46 o
   8  -7   6        2.28       -1.49      2.60 o
 -11  -6   6        6.99       10.19      2.76 o
 -10  -6   6       11.14       15.55      2.66 o
  -9  -6   6       12.52       14.62      2.19 o
  -8  -6   6        0.07       -0.51      1.30 o
  -7  -6   6      953.84      900.75     19.13 o
  -6  -6   6      665.35      651.67     12.84 o
  -5  -6   6      404.84      374.42      7.85 o
  -4  -6   6      354.75      342.70      6.60 o
  -3  -6   6      124.59      147.38      3.74 o
  -2  -6   6      150.60      142.84      2.89 o
  -1  -6   6       45.14       42.09      1.50 o
   0  -6   6       13.05       11.84      0.91 o
   1  -6   6        0.71        1.90      0.63 o
   2  -6   6       36.12       37.82      1.79 o
   3  -6   6        2.01        1.01      1.10 o
   4  -6   6        1.39        0.81      1.21 o
   5  -6   6        1.46        2.09      1.38 o
   6  -6   6       14.16       10.02      2.02 o
   7  -6   6       31.46       31.49      3.00 o
   8  -6   6       88.70       91.29      6.27 o
   9  -6   6        1.31        2.74      3.15 o
 -11  -5   6       12.52       12.27      3.00 o
 -10  -5   6        0.54       -0.42      2.04 o
  -9  -5   6        8.72        9.37      2.81 o
  -8  -5   6       96.12      105.94      4.05 o
  -7  -5   6       14.06       12.65      1.43 o
  -6  -5   6      136.70      144.18      3.79 o
  -5  -5   6      189.55      177.17      3.99 o
  -4  -5   6      202.00      187.43      4.03 o
  -3  -5   6        8.72       10.96      0.99 o
  -2  -5   6       82.11       81.66      1.84 o
  -1  -5   6        6.51       15.19      0.88 o
   0  -5   6      464.51      501.26      7.58 o
   1  -5   6     1454.24     1443.64     21.61 o
   2  -5   6      100.88       92.37      2.08 o
   3  -5   6      939.85      943.42     16.76 o
   4  -5   6      213.77      216.59      6.43 o
   5  -5   6      107.11      110.15      4.14 o
   6  -5   6       31.98       26.50      2.58 o
   7  -5   6       31.35       33.35      2.97 o
   8  -5   6       14.15       12.49      2.45 o
   9  -5   6        1.97        2.78      2.90 o
 -11  -4   6        9.77       18.47      3.12 o
 -10  -4   6       42.84       30.48      2.90 o
  -9  -4   6        0.09       -1.18      1.52 o
  -8  -4   6      229.35      218.07      7.23 o
  -7  -4   6       34.15       32.42      2.14 o
  -6  -4   6      166.25      157.45      3.71 o
  -5  -4   6        0.15       -0.66      0.69 o
  -4  -4   6      555.03      558.69     10.20 o
  -3  -4   6     3391.76     3463.84     58.96 o
  -2  -4   6       37.69       38.85      1.15 o
  -1  -4   6      986.07     1028.25     15.88 o
   0  -4   6      326.91      357.99      5.25 o
   1  -4   6        0.00        0.60      0.37 o
   2  -4   6      405.35      441.47      7.43 o
   3  -4   6       63.22       60.98      1.71 o
   4  -4   6      457.24      477.91      8.82 o
   5  -4   6        6.46        1.31      0.84 o
   6  -4   6      133.97      133.92      4.29 o
   7  -4   6       77.73       85.58      3.79 o
   8  -4   6       22.25       24.64      1.90 o
   9  -4   6       30.02       25.68      5.04 o
  10  -4   6       23.76       20.72      5.96 o
 -11  -3   6        3.80        2.57      2.48 o
 -10  -3   6        0.13        0.02      1.77 o
  -9  -3   6        1.99        0.08      1.56 o
  -8  -3   6       41.34       39.65      3.47 o
  -7  -3   6        1.42        0.84      1.00 o
  -6  -3   6      220.15      237.87      5.02 o
  -5  -3   6       51.55       56.87      1.80 o
  -4  -3   6       58.68       55.98      1.66 o
  -3  -3   6      784.45      794.25     13.24 o
  -2  -3   6      714.63      695.27     11.59 o
  -1  -3   6     2216.22     2221.52     33.40 o
   0  -3   6     3037.45     3307.64     44.81 o
   1  -3   6      829.89      780.92     12.04 o
   2  -3   6      382.77      492.33      8.18 o
   3  -3   6       84.63       90.26      1.92 o
   4  -3   6      118.26      101.02      2.16 o
   5  -3   6        3.21        3.11      0.74 o
   6  -3   6      382.47      366.32      7.75 o
   7  -3   6        1.48       -0.77      1.09 o
   8  -3   6       36.92       32.78      2.23 o
   9  -3   6       37.59       44.05      2.71 o
  10  -3   6        0.02        0.80      1.97 o
 -11  -2   6        9.75       12.87      2.79 o
 -10  -2   6       30.26       31.69      2.77 o
  -9  -2   6       16.34       14.33      2.08 o
  -8  -2   6      177.95      184.22      6.71 o
  -7  -2   6        9.37       10.69      1.29 o
  -6  -2   6      754.99      743.75     14.43 o
  -5  -2   6      198.34      204.38      4.24 o
  -4  -2   6        6.76        5.29      0.65 o
  -3  -2   6     2136.64     2165.25     35.04 o
  -2  -2   6      499.85      538.00      8.01 o
  -1  -2   6     4288.26     4442.64     63.18 o
   0  -2   6     1787.72     1912.13     29.04 o
   1  -2   6       20.41       22.35      0.82 o
   2  -2   6     1174.28     1233.33     19.98 o
   3  -2   6      288.42      359.66      5.87 o
   4  -2   6     1368.97     1290.41     19.80 o
   5  -2   6       73.08       81.92      1.95 o
   6  -2   6      461.64      447.27      9.20 o
   7  -2   6       18.71       16.03      1.40 o
   8  -2   6      158.78      155.35      4.58 o
   9  -2   6       73.20       81.45      4.96 o
  10  -2   6        0.53        0.29      1.93 o
  11  -2   6       11.20       11.09      2.61 o
 -11  -1   6        2.22       -2.27      2.27 o
 -10  -1   6        0.09        1.42      2.12 o
  -9  -1   6       63.44       60.92      3.58 o
  -8  -1   6        0.00       -1.41      1.41 o
  -7  -1   6       12.91        9.33      1.28 o
  -6  -1   6        2.18        3.07      0.96 o
  -5  -1   6       12.84        9.25      0.86 o
  -4  -1   6      411.55      418.08      7.68 o
  -3  -1   6      114.45      144.43      2.59 o
  -2  -1   6       37.28       50.68      1.08 o
  -1  -1   6     1102.93     1084.21     15.61 o
   0  -1   6      136.37      115.67      1.93 o
   1  -1   6      649.12      712.17     11.61 o
   2  -1   6       91.36      118.29      2.70 o
   3  -1   6      351.59      366.29      5.92 o
   4  -1   6     1571.06     1801.85     27.31 o
   5  -1   6       59.94       47.04      1.59 o
   6  -1   6      105.10      104.98      2.75 o
   7  -1   6       44.66       49.06      2.11 o
   8  -1   6        0.06       -0.96      1.09 o
   9  -1   6       25.31       26.52      2.68 o
  10  -1   6        1.51        0.26      1.84 o
  11  -1   6        3.31        4.69      2.28 o
 -10   0   6        0.09        2.13      1.80 o
  -9   0   6        7.24        6.98      1.75 o
  -8   0   6       40.37       44.09      3.29 o
  -7   0   6      584.94      558.65     12.22 o
  -6   0   6      178.52      184.44      4.64 o
  -5   0   6       11.92       15.43      1.27 o
  -4   0   6       30.95       22.67      1.00 o
  -3   0   6       12.64       16.67      0.64 o
  -2   0   6     1631.19     1702.80     24.42 o
  -1   0   6      324.67      328.00      5.18 o
   0   0   6    16298.99    17114.09    384.92 o
   1   0   6      191.02      195.78      3.18 o
   2   0   6     2951.48     3031.29     47.82 o
   3   0   6      303.75      295.41      5.12 o
   4   0   6      355.18      362.69      6.30 o
   5   0   6      530.12      528.10      9.00 o
   6   0   6      147.75      152.63      3.28 o
   7   0   6     1235.15     1223.68     23.48 o
   8   0   6      454.97      452.18      9.59 o
   9   0   6       10.57       12.89      2.22 o
  10   0   6        0.67       -0.78      1.63 o
  11   0   6       35.64       41.65      3.67 o
 -10   1   6       10.01        6.95      4.97 o
  -9   1   6        4.28        2.51      2.69 o
  -8   1   6        0.12       -0.50      2.01 o
  -7   1   6        1.67        0.99      1.21 o
  -6   1   6      159.60      158.43      4.09 o
  -5   1   6        1.13        0.57      0.59 o
  -4   1   6      534.85      497.09      8.70 o
  -3   1   6       10.27        8.69      0.49 o
  -2   1   6      197.50      162.44      2.69 o
  -1   1   6      405.35      416.61      8.29 o
   0   1   6      629.95      590.44     15.10 o
   1   1   6      826.76      829.50     11.78 o
   2   1   6     1070.27     1047.17     16.89 o
   3   1   6      100.22       86.54      1.83 o
   4   1   6      209.00      246.71      4.45 o
   5   1   6      116.31      144.29      2.99 o
   6   1   6      326.58      335.11      6.11 o
   7   1   6        5.60        6.31      1.46 o
   8   1   6       35.98       31.49      2.04 o
   9   1   6       15.23       13.39      2.59 o
  10   1   6        6.53        3.42      1.92 o
  11   1   6        0.76       -0.16      2.15 o
  12   1   6        1.53       -2.41      2.41 o
 -10   2   6        7.68       11.77      5.25 o
  -9   2   6      119.21      126.63      7.64 o
  -8   2   6       57.69       60.40      4.87 o
  -7   2   6      146.00      145.00      7.40 o
  -6   2   6      258.66      239.78      6.72 o
  -5   2   6        9.99       10.07      1.13 o
  -4   2   6       79.36       77.20      2.54 o
  -3   2   6      187.12      162.68      3.55 o
  -2   2   6       12.80       12.29      0.80 o
  -1   2   6        9.32       10.42      0.64 o
   0   2   6     1127.50     1189.77     25.25 o
   1   2   6     3182.50     3364.92     62.53 o
   2   2   6      234.03      253.87      5.20 o
   3   2   6       95.29      107.19      2.28 o
   4   2   6     1028.62     1099.34     17.77 o
   5   2   6     1374.46     1416.41     22.84 o
   6   2   6      172.82      171.23      3.83 o
   7   2   6       14.37       13.55      1.67 o
   8   2   6      204.32      209.31      6.15 o
   9   2   6       13.03       13.39      2.72 o
  10   2   6      122.13      122.39      7.82 o
  11   2   6        1.16       -0.62      2.34 o
  12   2   6        0.12       -2.45      2.45 o
  -9   3   6        6.67        7.70      3.06 o
  -8   3   6       16.91       13.61      3.00 o
  -7   3   6       12.33        8.63      2.46 o
  -6   3   6      155.47      141.09      7.05 o
  -5   3   6       19.96       19.64      1.86 o
  -4   3   6       15.93       18.54      1.25 o
  -3   3   6      451.00      484.26     10.93 o
  -2   3   6        3.33       12.62      0.74 o
  -1   3   6     1373.50     1366.76     21.10 o
   0   3   6     1410.85     1555.33     27.11 o
   1   3   6     1639.48     1573.60     37.38 o
   2   3   6      603.73      645.60     15.87 o
   3   3   6     1100.79     1071.29     20.44 o
   4   3   6        6.63       13.00      0.72 o
   5   3   6      610.78      585.87      9.85 o
   6   3   6        2.93        2.52      0.68 o
   7   3   6        0.16       -1.04      1.04 o
   8   3   6      241.50      242.69      6.88 o
   9   3   6       27.53       35.20      3.13 o
  10   3   6      118.41      119.04      5.22 o
  11   3   6        0.05        0.07      3.76 o
  12   3   6       16.14       13.11      2.95 o
  -9   4   6        2.17        5.82      4.26 o
  -8   4   6        0.09        2.34      2.25 o
  -7   4   6        1.39       -0.35      1.91 o
  -6   4   6       57.59       54.52      4.02 o
  -5   4   6      225.00      208.09      5.96 o
  -4   4   6      496.01      504.27     12.31 o
  -3   4   6      298.36      295.56      7.45 o
  -2   4   6       18.64       28.61      1.43 o
  -1   4   6       89.86       90.34      2.10 o
   0   4   6      537.20      586.79     12.46 o
   1   4   6      247.49      271.06      5.85 o
   2   4   6       89.78       79.58      2.61 o
   3   4   6     1937.93     2091.71     39.31 o
   4   4   6      266.30      261.94      6.01 o
   5   4   6      721.28      743.21     12.05 o
   6   4   6      401.79      388.75      7.88 o
   7   4   6      194.78      188.72      6.48 o
   8   4   6      542.20      546.89     13.50 o
   9   4   6      217.14      218.22      6.50 o
  10   4   6      251.63      270.81      7.77 o
  11   4   6      168.13      181.61      7.90 o
  12   4   6       25.35       28.62      3.46 o
  -8   5   6       16.41       11.74      3.11 o
  -7   5   6       58.63       52.60      6.39 o
  -6   5   6       16.67       15.17      2.60 o
  -5   5   6      265.49      233.74      9.89 o
  -4   5   6        1.72        2.22      0.96 o
  -3   5   6      246.71      246.49      6.46 o
  -2   5   6      573.04      579.26     11.31 o
  -1   5   6      808.45      828.34     15.86 o
   0   5   6       10.37       15.09      1.02 o
   1   5   6       21.12       30.09      1.67 o
   2   5   6       27.18       21.81      1.23 o
   3   5   6       91.01      107.22      3.10 o
   4   5   6     1202.01     1209.20     23.15 o
   5   5   6        9.53       17.28      1.57 o
   6   5   6       40.25       42.93      2.48 o
   7   5   6        0.45        0.51      1.28 o
   8   5   6      159.52      159.81      5.93 o
   9   5   6       11.70       16.12      1.94 o
  10   5   6       14.70       15.28      1.86 o
  11   5   6       12.88       12.04      2.31 o
  12   5   6        0.45        6.32      2.98 o
  -8   6   6        9.88        9.93      4.54 o
  -7   6   6       54.58       55.67      4.67 o
  -6   6   6       16.69       17.06      2.71 o
  -5   6   6      123.19      126.26      6.39 o
  -4   6   6       80.93       68.78      3.32 o
  -3   6   6      686.60      682.86     17.18 o
  -2   6   6        0.23        2.53      0.69 o
  -1   6   6      164.58      173.61      4.05 o
   0   6   6       42.19       46.85      1.99 o
   1   6   6       91.62       85.27      2.61 o
   2   6   6      622.45      575.74     15.65 o
   3   6   6       34.08       46.15      1.43 o
   4   6   6      670.51      682.86     12.45 o
   5   6   6       95.79       95.64      4.66 o
   6   6   6      274.36      276.49      7.87 o
   7   6   6      362.43      326.35     10.76 o
   8   6   6       34.38       27.34      2.72 o
   9   6   6       66.25       70.44      3.28 o
  10   6   6        0.09       -0.62      1.52 o
  11   6   6      189.91      187.46     15.73 o
  12   6   6       13.74       16.03      3.83 o
  -7   7   6        0.00        0.28      3.26 o
  -6   7   6        1.85       -0.88      4.40 o
  -5   7   6       12.77       12.38      2.36 o
  -4   7   6        4.11        4.26      2.06 o
  -3   7   6      120.96      121.73      3.52 o
  -2   7   6      318.01      327.90      7.99 o
  -1   7   6        9.90       11.07      1.09 o
   0   7   6      185.63      187.59      5.35 o
   1   7   6       27.49       20.69      1.53 o
   2   7   6       44.76       41.45      2.91 o
   3   7   6      155.11      134.97      4.55 o
   4   7   6       12.81       12.79      1.16 o
   5   7   6      416.43      398.60     10.53 o
   6   7   6        1.01        1.83      1.54 o
   7   7   6        7.34        4.42      1.78 o
   8   7   6        0.05       -1.36      1.36 o
   9   7   6        1.70        0.12      1.86 o
  10   7   6        4.71        8.94      2.49 o
  11   7   6        1.01       -1.78      1.78 o
  12   7   6       21.09       23.72      6.60 o
  -6   8   6        0.09        1.84      2.84 o
  -5   8   6        7.01        5.83      2.15 o
  -4   8   6       12.90       13.73      2.22 o
  -3   8   6      165.47      156.01      7.03 o
  -2   8   6      223.13      204.62      6.65 o
  -1   8   6      151.25      145.27      4.65 o
   0   8   6      509.41      466.00     11.82 o
   1   8   6      101.76      101.92      4.29 o
   2   8   6       71.44       80.05      2.84 o
   3   8   6      767.63      791.29     14.44 o
   4   8   6      514.06      498.41     16.63 o
   5   8   6     1895.11     1926.12     57.25 o
   6   8   6       68.76       61.27      3.94 o
   7   8   6      133.01      147.26     10.76 o
   8   8   6       10.40       19.19      2.56 o
   9   8   6      165.64      174.09      7.21 o
  10   8   6       22.67       15.36      3.40 o
  11   8   6       25.50       25.89      4.40 o
  12   8   6       39.58       51.10      7.52 o
  -6   9   6        0.39        0.14      3.26 o
  -5   9   6        1.47       -0.85      2.69 o
  -4   9   6        9.02        9.16      2.24 o
  -3   9   6       47.98       44.96      3.41 o
  -2   9   6       21.45       22.69      2.18 o
  -1   9   6       70.46       73.25      3.22 o
   0   9   6      313.20      335.19     13.62 o
   1   9   6       72.11       81.44      4.82 o
   2   9   6      271.14      296.65     17.00 o
   3   9   6      382.40      375.95     13.60 o
   4   9   6      224.82      201.31      7.21 o
   5   9   6      178.75      184.85      7.44 o
   6   9   6      297.69      284.63      9.61 o
   7   9   6       17.56       19.64      2.96 o
   8   9   6       73.22       80.38      4.56 o
   9   9   6        0.37        5.74      2.54 o
  10   9   6        0.29       -2.02      2.46 o
  11   9   6        7.45       13.35      4.68 o
  -5  10   6        2.37        1.99      3.26 o
  -4  10   6        1.81        3.83      2.69 o
  -3  10   6       22.80       27.10      2.86 o
  -2  10   6       56.34       55.74      3.91 o
  -1  10   6        1.46        1.47      1.14 o
   0  10   6      130.03      123.22      6.72 o
   1  10   6       77.63       77.72      6.68 o
   2  10   6       71.19       67.20      6.68 o
   3  10   6       16.37       18.28      1.76 o
   4  10   6        0.24       -1.17      2.41 o
   5  10   6       73.71       74.13      4.40 o
   6  10   6       10.04       16.46      3.68 o
   7  10   6      252.28      249.87      9.08 o
   8  10   6      311.61      319.59     11.17 o
   9  10   6        0.00        0.75      1.99 o
  10  10   6       55.11       61.08      6.11 o
  11  10   6       23.30       30.22      4.65 o
  -4  11   6        3.19        4.26      2.98 o
  -3  11   6        5.21        4.68      2.55 o
  -2  11   6        1.06        1.10      1.55 o
  -1  11   6       61.83       61.78      4.12 o
   0  11   6        0.03        0.57      2.55 o
   1  11   6      163.96      160.56     10.96 o
   2  11   6        4.19        2.49      2.04 o
   3  11   6      364.36      347.24     14.37 o
   4  11   6       75.38       67.54      3.58 o
   5  11   6       24.83       26.65      2.46 o
   6  11   6       19.10       15.40      2.16 o
   7  11   6        0.01       -1.56      1.56 o
   8  11   6       42.41       42.85      3.66 o
   9  11   6        0.08        1.37      2.52 o
  10  11   6       36.39       40.63      8.30 o
  -2  12   6        8.85        5.67      2.55 o
  -1  12   6        1.92        3.21      1.59 o
   0  12   6        5.28        5.25      3.26 o
   1  12   6        2.67       11.75      4.54 o
   2  12   6      120.97      120.58      9.53 o
   3  12   6        3.71        2.18      1.42 o
   4  12   6       42.63       50.78      5.03 o
   5  12   6        2.89        1.09      1.58 o
   6  12   6       45.58       63.26     12.71 o
   7  12   6        6.23        3.59      1.88 o
   8  12   6       78.73       82.66      5.72 o
   9  12   6       53.07       69.53      7.74 o
  -1  13   6        3.38        2.98      2.13 o
   1  13   6       37.73       30.80      5.25 o
   2  13   6       34.11       38.07      4.44 o
   3  13   6       10.92        9.87      1.86 o
   4  13   6       61.67       70.65      3.98 o
   5  13   6        0.01        0.60      1.64 o
   6  13   6       15.49       13.69      2.71 o
   7  13   6        0.17        4.82      5.96 o
   8  13   6       17.67       21.38     10.22 o
   2  14   6       18.95       18.33      5.25 o
   3  14   6        8.79        9.72      2.03 o
   4  14   6       53.46       60.19      4.42 o
   5  14   6        0.01       -0.52      1.88 o
   6  14   6        4.40        7.24      2.77 o
  -5 -14   7        1.09        3.55      3.55 o
  -4 -14   7        0.93       -0.68      3.69 o
  -3 -14   7       18.88       18.15      4.75 o
  -2 -14   7        0.67       -0.52      2.04 o
  -1 -14   7       27.13       31.36      4.40 o
  -7 -13   7       20.06       21.08      3.51 o
  -6 -13   7       41.52       38.36      4.06 o
  -5 -13   7       56.78       63.54      6.25 o
  -4 -13   7        0.14       -0.77      2.00 o
  -3 -13   7       24.96       31.79      3.36 o
  -2 -13   7       27.18       33.11      3.31 o
  -1 -13   7       25.28       28.83      5.04 o
   0 -13   7       37.44       52.41      6.67 o
   1 -13   7        5.62        5.11      2.24 o
  -8 -12   7       19.68       22.85      3.70 o
  -7 -12   7        7.16        5.32      4.26 o
  -6 -12   7        0.15        1.05      2.15 o
  -5 -12   7       17.34       12.46      3.55 o
  -4 -12   7        1.00       -1.01      1.50 o
  -3 -12   7        2.37        2.67      2.01 o
  -2 -12   7       40.87       40.68      2.70 o
  -1 -12   7       12.01       12.49      2.36 o
   0 -12   7       45.02       43.69      3.61 o
   1 -12   7       11.00       13.87      2.50 o
   2 -12   7       14.27       15.32      2.66 o
   3 -12   7        0.55        0.76      2.15 o
  -9 -11   7        0.87        3.29      2.80 o
  -8 -11   7        2.54        4.14      3.40 o
  -7 -11   7       32.09       36.35      3.96 o
  -6 -11   7        5.46        5.09      1.99 o
  -5 -11   7       23.59       25.41      2.64 o
  -4 -11   7        0.04        1.22      1.53 o
  -3 -11   7       69.17       68.23      3.80 o
  -2 -11   7       89.13       82.94      3.65 o
  -1 -11   7        0.42        0.47      1.44 o
   0 -11   7       23.58       22.12      2.29 o
   1 -11   7        3.87        7.92      2.13 o
   2 -11   7        6.70        5.69      2.70 o
   3 -11   7        7.37        9.65      2.41 o
   4 -11   7        1.74       -1.09      2.10 o
 -10 -10   7       25.29       27.14      3.35 o
  -9 -10   7        4.63       -3.26      3.26 o
  -8 -10   7       51.12       45.11      4.42 o
  -7 -10   7        1.40        2.31      1.99 o
  -6 -10   7       16.04       14.31      2.25 o
  -5 -10   7       79.87       68.05      4.35 o
  -4 -10   7       19.71       15.46      2.18 o
  -3 -10   7      103.80      100.66      5.13 o
  -2 -10   7      166.90      171.03      6.48 o
  -1 -10   7        0.41        3.49      1.33 o
   0 -10   7       40.76       48.21      2.98 o
   1 -10   7       11.64       13.90      1.96 o
   2 -10   7       20.55       21.60      2.29 o
   3 -10   7       62.89       60.88      3.71 o
   4 -10   7        3.33        3.57      6.38 o
   5 -10   7       22.86       26.39      3.41 o
   6 -10   7        0.38       -3.12      3.12 o
 -10  -9   7        1.33        1.35      2.77 o
  -9  -9   7       27.77       24.85      3.14 o
  -8  -9   7      112.91      120.25      4.61 o
  -7  -9   7       28.23       31.01      2.28 o
  -6  -9   7       20.07       20.10      2.50 o
  -5  -9   7      120.62      116.15      5.19 o
  -4  -9   7      750.68      745.86     43.91 o
  -3  -9   7       65.76       62.47      3.55 o
  -2  -9   7      550.98      500.80     36.20 o
  -1  -9   7      199.55      193.26      6.01 o
   0  -9   7      168.92      168.63      6.58 o
   1  -9   7       26.87       33.60      2.48 o
   2  -9   7       85.03       78.40      3.87 o
   3  -9   7        0.85        3.71      1.58 o
   4  -9   7        7.42        8.08      2.14 o
   5  -9   7        0.86        5.73      2.40 o
   6  -9   7        4.21        4.80      2.60 o
   7  -9   7       23.05       14.19      4.68 o
 -10  -8   7        2.25        3.41      2.42 o
  -9  -8   7        8.90        9.28      2.09 o
  -8  -8   7        4.22        3.04      1.53 o
  -7  -8   7        4.52        3.18      1.37 o
  -6  -8   7       40.69       42.64      3.32 o
  -5  -8   7        2.96        2.03      1.43 o
  -4  -8   7      399.66      382.96      9.79 o
  -3  -8   7       11.43       16.26      2.01 o
  -2  -8   7      758.65      745.22     21.46 o
  -1  -8   7        0.21        0.49      1.24 o
   0  -8   7      100.91      110.30      4.51 o
   1  -8   7       84.49       80.97      3.45 o
   2  -8   7        8.23        9.34      1.46 o
   3  -8   7       12.92       12.01      1.67 o
   4  -8   7       69.28       71.71      3.45 o
   5  -8   7       20.12       26.03      3.63 o
   6  -8   7       17.61       25.35      5.25 o
   7  -8   7        8.43        4.91      3.62 o
 -11  -7   7        0.49       -0.90      2.40 o
 -10  -7   7        6.44        7.04      2.50 o
  -9  -7   7        1.35        1.91      1.70 o
  -8  -7   7      135.36      141.27      5.11 o
  -7  -7   7       58.32       53.11      2.49 o
  -6  -7   7      733.66      716.12     15.44 o
  -5  -7   7       55.50       60.38      2.41 o
  -4  -7   7      307.70      295.91      6.46 o
  -3  -7   7      264.89      253.06      5.91 o
  -2  -7   7      121.75      128.93      3.73 o
  -1  -7   7       76.86       75.88      2.25 o
   0  -7   7      605.37      608.08     14.93 o
   1  -7   7      320.73      335.77      9.18 o
   2  -7   7      204.51      217.56      6.51 o
   3  -7   7        5.01        3.86      1.29 o
   4  -7   7        0.07       -0.03      1.20 o
   5  -7   7       36.22       31.46      3.63 o
   6  -7   7       28.29       27.35      3.09 o
   7  -7   7        2.97        0.43      2.41 o
   8  -7   7        1.27       -1.56      2.51 o
 -11  -6   7        6.56        1.94      2.50 o
 -10  -6   7       81.01       80.74      8.10 o
  -9  -6   7        9.27        9.28      2.03 o
  -8  -6   7       21.56       19.53      2.01 o
  -7  -6   7       41.20       41.77      2.19 o
  -6  -6   7       89.94       95.42      3.36 o
  -5  -6   7       42.56       34.44      2.24 o
  -4  -6   7      262.85      288.75      5.75 o
  -3  -6   7       66.04       67.53      2.00 o
  -2  -6   7      462.76      469.13      9.31 o
  -1  -6   7      784.27      771.15     12.90 o
   0  -6   7      375.77      396.27      6.19 o
   1  -6   7      868.14      901.32     14.98 o
   2  -6   7      997.98     1005.97     21.76 o
   3  -6   7        1.53        2.92      1.13 o
   4  -6   7      173.93      167.39      5.48 o
   5  -6   7       79.03       77.08      3.52 o
   6  -6   7       83.62       82.49      4.37 o
   7  -6   7       58.35       60.90      4.06 o
   8  -6   7       32.96       33.49      4.16 o
   9  -6   7       16.98       10.05      3.56 o
 -11  -5   7        4.91        6.01      4.26 o
 -10  -5   7        4.29        2.03      2.03 o
  -9  -5   7        0.27       -1.48      1.48 o
  -8  -5   7      243.58      246.24      8.02 o
  -7  -5   7       27.10       29.00      3.19 o
  -6  -5   7      538.96      538.98     10.90 o
  -5  -5   7      585.50      574.25     11.41 o
  -4  -5   7        0.91        1.68      0.71 o
  -3  -5   7     1190.34     1140.95     18.61 o
  -2  -5   7      122.94      106.32      2.30 o
  -1  -5   7      398.02      369.66      6.17 o
   0  -5   7       11.97       18.28      0.73 o
   1  -5   7       86.29       71.26      1.63 o
   2  -5   7       52.83       64.65      1.72 o
   3  -5   7       83.49       79.39      2.18 o
   4  -5   7      252.41      222.66      5.57 o
   5  -5   7        4.62        1.74      1.38 o
   6  -5   7       36.01       35.92      2.48 o
   7  -5   7       43.97       48.20      3.55 o
   8  -5   7        0.14        2.59      2.40 o
   9  -5   7       18.01       16.87      6.03 o
 -11  -4   7       24.77       32.28      3.74 o
 -10  -4   7       59.72       68.44      4.05 o
  -9  -4   7        4.84        1.78      1.68 o
  -8  -4   7       21.78       29.71      3.03 o
  -7  -4   7        3.03        2.32      1.19 o
  -6  -4   7      855.59      874.87     15.82 o
  -5  -4   7        8.09        7.07      0.93 o
  -4  -4   7     1730.75     1835.52     31.70 o
  -3  -4   7      507.59      565.14      9.08 o
  -2  -4   7        5.70        3.55      0.52 o
  -1  -4   7      877.75      932.22     13.60 o
   0  -4   7     1568.20     1552.30     21.32 o
   1  -4   7       22.49       23.11      0.85 o
   2  -4   7      929.61      943.40     14.62 o
   3  -4   7       29.42       28.65      1.10 o
   4  -4   7        9.34       12.11      0.96 o
   5  -4   7        7.87        4.43      0.94 o
   6  -4   7       96.74       80.18      2.91 o
   7  -4   7       88.48       88.27      3.55 o
   8  -4   7        0.04       -0.32      1.48 o
   9  -4   7        8.90        5.97      2.79 o
  10  -4   7        3.62        5.67      5.25 o
 -11  -3   7        2.25       -1.11      2.38 o
 -10  -3   7       16.86       20.22      2.93 o
  -9  -3   7        3.95        0.54      1.68 o
  -8  -3   7       52.87       50.20      3.75 o
  -7  -3   7       13.70       13.69      1.39 o
  -6  -3   7      250.45      262.92      5.85 o
  -5  -3   7      407.14      406.91      7.74 o
  -4  -3   7       76.87       75.70      2.05 o
  -3  -3   7       78.92       73.71      1.81 o
  -2  -3   7      271.56      257.40      4.35 o
  -1  -3   7        0.62        1.71      0.37 o
   0  -3   7       97.10       71.78      1.56 o
   1  -3   7      151.18      145.53      2.66 o
   2  -3   7      924.59     1008.05     15.48 o
   3  -3   7       77.20       63.35      1.56 o
   4  -3   7      164.09      175.12      3.31 o
   5  -3   7       42.26       44.14      1.80 o
   6  -3   7       82.29       86.80      2.73 o
   7  -3   7       48.03       41.40      2.11 o
   8  -3   7        2.30        2.00      1.30 o
   9  -3   7       11.23       13.79      2.03 o
  10  -3   7       17.32       27.27      3.03 o
 -11  -2   7       55.38       61.05      5.54 o
 -10  -2   7        2.10        1.47      1.85 o
  -9  -2   7       61.17       69.54      5.38 o
  -8  -2   7       76.96       77.17      3.91 o
  -7  -2   7      275.69      266.07      6.52 o
  -6  -2   7       61.85       58.65      2.30 o
  -5  -2   7        0.59       -0.43      0.59 o
  -4  -2   7       94.03       96.98      2.33 o
  -3  -2   7      290.86      294.36      5.13 o
  -2  -2   7      520.45      568.15      8.40 o
  -1  -2   7      836.86      904.98     13.84 o
   0  -2   7      100.85       88.16      1.54 o
   1  -2   7     1060.60     1036.89     16.71 o
   2  -2   7      663.51      626.27     10.30 o
   3  -2   7      414.71      363.25      5.96 o
   4  -2   7        5.25        6.79      0.63 o
   5  -2   7      144.21      134.04      2.76 o
   6  -2   7      119.78      121.00      3.34 o
   7  -2   7       94.90       93.87      2.99 o
   8  -2   7       49.36       47.51      2.38 o
   9  -2   7        2.19        4.08      1.58 o
  10  -2   7        0.21       -1.13      1.80 o
  11  -2   7        3.66       -1.42      3.48 o
 -10  -1   7        0.39       -1.89      1.89 o
  -9  -1   7        2.33        4.70      1.80 o
  -8  -1   7      143.47      136.92      7.62 o
  -7  -1   7      135.28      128.72      5.07 o
  -6  -1   7     1059.26     1052.47     21.76 o
  -5  -1   7       46.03       46.13      1.67 o
  -4  -1   7       60.26       43.24      1.38 o
  -3  -1   7      174.95      163.16      2.90 o
  -2  -1   7       55.25       74.64      1.43 o
  -1  -1   7      548.40      574.78      8.46 o
   0  -1   7     3594.39     3808.44     54.17 o
   1  -1   7     1582.57     1616.06     23.42 o
   2  -1   7       11.72       12.06      0.56 o
   3  -1   7      242.35      238.17      4.07 o
   4  -1   7      666.11      717.88     11.30 o
   5  -1   7      196.13      193.43      3.61 o
   6  -1   7      202.82      200.53      4.40 o
   7  -1   7      107.06      103.52      3.13 o
   8  -1   7       19.34       21.75      1.76 o
   9  -1   7       22.80       25.43      2.38 o
  10  -1   7        0.17       -1.59      1.59 o
  11  -1   7        2.36        3.00      2.28 o
  -9   0   7       14.85       20.92      2.21 o
  -8   0   7       11.70       12.37      1.88 o
  -7   0   7        0.07        2.68      1.39 o
  -6   0   7       11.80       12.54      1.16 o
  -5   0   7        0.18        0.58      0.66 o
  -4   0   7       11.89       18.26      1.14 o
  -3   0   7      814.34      906.99     13.87 o
  -2   0   7      534.60      584.20      8.57 o
  -1   0   7       84.07       96.62      1.91 o
   0   0   7      266.48      268.56      4.06 o
   1   0   7      226.41      189.24      2.98 o
   2   0   7        4.50        4.25      0.35 o
   3   0   7      414.52      492.63      7.80 o
   4   0   7       27.32       42.32      1.30 o
   5   0   7      104.09      118.11      2.62 o
   6   0   7      487.13      483.74      9.10 o
   7   0   7        1.96        2.59      1.38 o
   8   0   7      218.85      211.96      5.71 o
   9   0   7        5.13        0.87      1.58 o
  10   0   7        4.84        1.59      1.75 o
  11   0   7        0.01       -2.04      2.04 o
 -10   1   7        6.25        5.39      4.82 o
  -9   1   7       13.82       18.13      4.11 o
  -8   1   7       66.31       64.25      5.02 o
  -7   1   7       39.70       35.61      3.62 o
  -6   1   7       76.88       76.47      2.82 o
  -5   1   7       45.24       46.64      1.72 o
  -4   1   7      173.56      187.34      4.33 o
  -3   1   7        1.96        1.12      0.73 o
  -2   1   7       85.57       95.09      1.84 o
  -1   1   7     3284.87     3411.54     54.74 o
   0   1   7     3456.88     3517.84     59.00 o
   1   1   7      461.09      477.82      6.91 o
   2   1   7       24.57       22.32      0.69 o
   3   1   7      827.58      858.51     14.77 o
   4   1   7      304.94      312.80      5.50 o
   5   1   7        0.25       -0.48      0.48 o
   6   1   7       11.79       12.60      0.95 o
   7   1   7       98.10      100.97      3.08 o
   8   1   7      246.62      238.79      6.21 o
   9   1   7        4.39        5.66      1.77 o
  10   1   7        4.72        2.49      1.81 o
  11   1   7       36.06       44.69      6.95 o
 -10   2   7        6.50        1.42      4.54 o
  -9   2   7       15.99       14.87      3.49 o
  -8   2   7       58.44       55.93      5.82 o
  -7   2   7       32.55       25.32      3.25 o
  -6   2   7      215.86      207.78      9.27 o
  -5   2   7        1.58        2.62      0.89 o
  -4   2   7      125.97      124.59      3.66 o
  -3   2   7      332.44      299.71      6.61 o
  -2   2   7        0.00        1.24      0.49 o
  -1   2   7      457.41      452.79      7.60 o
   0   2   7      603.33      589.73      9.80 o
   1   2   7      334.44      398.40      6.81 o
   2   2   7      427.69      397.62      7.29 o
   3   2   7      271.91      282.46      5.58 o
   4   2   7      736.56      709.55     11.68 o
   5   2   7      381.03      423.00      7.33 o
   6   2   7      419.79      407.09      7.23 o
   7   2   7      993.10      969.41     20.41 o
   8   2   7      126.04      123.69      4.33 o
   9   2   7       76.30       71.91      3.42 o
  10   2   7       13.32       10.28      2.96 o
  11   2   7        6.81        7.50      2.58 o
  12   2   7        2.81       -2.32      2.52 o
  -9   3   7        0.00        2.27      3.69 o
  -8   3   7       45.02       38.70      4.90 o
  -7   3   7       50.15       36.78      3.66 o
  -6   3   7      104.58      102.59      5.78 o
  -5   3   7      502.56      473.69     13.96 o
  -4   3   7      125.80      144.50      4.17 o
  -3   3   7      668.73      655.95     15.41 o
  -2   3   7       13.80       14.42      0.68 o
  -1   3   7        0.12        1.78      0.32 o
   0   3   7      118.76       98.21      1.91 o
   1   3   7      148.79      156.15      3.78 o
   2   3   7       58.66       53.10      1.61 o
   3   3   7      898.95      947.04     21.54 o
   4   3   7        8.92       12.89      1.38 o
   5   3   7      139.01      153.00      3.13 o
   6   3   7       70.84       69.37      2.10 o
   7   3   7       57.51       56.32      2.75 o
   8   3   7        0.03        0.11      1.22 o
   9   3   7       22.80       23.24      2.09 o
  10   3   7      180.91      163.64      8.27 o
  11   3   7       35.54       42.88      5.18 o
  12   3   7       35.66       27.61      3.54 o
  -9   4   7        0.06        3.12      3.83 o
  -8   4   7        2.97        4.82      3.83 o
  -7   4   7       73.84       72.40      5.17 o
  -6   4   7       36.57       35.17      3.69 o
  -5   4   7       15.94       12.09      3.33 o
  -4   4   7       65.84       57.43      2.30 o
  -3   4   7        2.11        2.71      1.19 o
  -2   4   7      189.40      207.18      5.32 o
  -1   4   7       11.79       14.04      0.58 o
   0   4   7      753.33      754.64     13.01 o
   1   4   7      899.10      978.62     20.74 o
   2   4   7       71.97       55.88      2.39 o
   3   4   7     1299.40     1438.34     35.77 o
   4   4   7      497.52      477.62     10.66 o
   5   4   7     1691.84     1729.55     35.20 o
   6   4   7      121.95      116.50      3.07 o
   7   4   7      820.06      812.89     19.22 o
   8   4   7      188.66      198.51      5.89 o
   9   4   7      192.51      188.49      5.88 o
  10   4   7      138.49      153.72      6.70 o
  11   4   7       34.12       32.22      4.26 o
  12   4   7        6.79        7.94      2.91 o
  -8   5   7        7.74        6.67      4.26 o
  -7   5   7       41.01       40.33      3.96 o
  -6   5   7       67.92       67.55      7.67 o
  -5   5   7      282.46      276.43     16.85 o
  -4   5   7       21.82       18.85      2.26 o
  -3   5   7       66.17       67.70      2.45 o
  -2   5   7       47.67       46.33      1.38 o
  -1   5   7      137.10      131.44      2.75 o
   0   5   7       45.10       44.82      1.48 o
   1   5   7      197.05      188.20      4.04 o
   2   5   7        3.19        1.43      0.70 o
   3   5   7       66.58       90.85      3.48 o
   4   5   7      404.20      406.74      8.37 o
   5   5   7        4.41        1.25      1.07 o
   6   5   7        9.55        5.78      1.81 o
   7   5   7      102.20       98.36      4.16 o
   8   5   7       24.67       29.04      4.07 o
   9   5   7       68.97       55.21      3.44 o
  10   5   7      216.37      226.95      8.78 o
  11   5   7       27.84       29.19      7.10 o
  12   5   7      103.00       98.38      5.62 o
  -8   6   7        1.82       -0.57      3.69 o
  -7   6   7       36.58       40.88      5.96 o
  -6   6   7        0.02       -1.56      1.91 o
  -5   6   7       22.34       23.79      2.80 o
  -4   6   7       68.72       66.18      4.05 o
  -3   6   7        9.54        8.75      1.15 o
  -2   6   7       22.94       26.90      1.23 o
  -1   6   7      587.94      606.11     13.11 o
   0   6   7      154.63      166.73      4.72 o
   1   6   7      753.20      756.95     20.69 o
   2   6   7      204.26      188.58      5.73 o
   3   6   7     1213.30     1199.10     22.89 o
   4   6   7       54.96       60.00      2.27 o
   5   6   7      546.41      559.52     14.75 o
   6   6   7       35.12       23.10      3.07 o
   7   6   7       24.26       29.88      3.55 o
   8   6   7        1.00       -0.20      1.52 o
   9   6   7       16.40       14.09      1.74 o
  10   6   7      137.39      144.18      9.12 o
  11   6   7       31.91       44.54      3.98 o
  12   6   7       10.43        8.74      4.11 o
  -7   7   7       22.77       34.62      5.68 o
  -6   7   7        0.96        0.71      2.84 o
  -5   7   7       32.29       25.43      3.62 o
  -4   7   7       15.87       14.12      2.20 o
  -3   7   7        2.77        3.97      1.39 o
  -2   7   7      130.49      113.85      3.17 o
  -1   7   7      538.20      575.01     12.59 o
   0   7   7      259.67      287.26      7.61 o
   1   7   7        0.75        0.45      0.77 o
   2   7   7      260.22      284.53     13.38 o
   3   7   7      149.01      148.84      4.07 o
   4   7   7       49.09       45.62      1.83 o
   5   7   7      320.25      307.68      8.48 o
   6   7   7      153.06      147.38      5.88 o
   7   7   7       24.32       27.59      2.62 o
   8   7   7       18.56       19.89      2.49 o
   9   7   7        9.77        6.63      2.19 o
  10   7   7      141.69      147.01      7.16 o
  11   7   7       11.43        7.78      3.37 o
  12   7   7       24.99       24.83      5.82 o
  -6   8   7        0.01        3.40      2.98 o
  -5   8   7        6.55       11.35      3.40 o
  -4   8   7        1.07        0.09      1.55 o
  -3   8   7       18.40       17.54      2.98 o
  -2   8   7       58.31       58.73      3.48 o
  -1   8   7       18.28       20.31      1.73 o
   0   8   7      463.13      483.34     12.27 o
   1   8   7       27.45       25.16      1.65 o
   2   8   7      512.00      542.28     12.68 o
   3   8   7      105.14       93.33      5.44 o
   4   8   7     1511.36     1442.19     44.80 o
   5   8   7        4.67        9.89      2.15 o
   6   8   7      507.75      500.04     15.36 o
   7   8   7        0.02        1.11      1.63 o
   8   8   7       79.59       91.04      6.64 o
   9   8   7        0.27        0.50      1.93 o
  10   8   7       30.11       31.29      3.38 o
  11   8   7        7.29       12.03      3.61 o
  -5   9   7        9.96       13.48      3.69 o
  -4   9   7       42.59       49.12      5.11 o
  -3   9   7       58.09       66.03      4.14 o
  -2   9   7       32.31       30.39      2.56 o
  -1   9   7        7.71        7.12      1.16 o
   0   9   7       18.66       25.14      2.91 o
   1   9   7      160.41      153.29      6.16 o
   2   9   7      311.48      298.31     12.63 o
   3   9   7        1.12       -0.75      1.00 o
   4   9   7      465.12      467.84     18.53 o
   5   9   7      386.06      353.18     11.17 o
   6   9   7      154.38      146.84      5.89 o
   7   9   7       42.09       44.17      3.29 o
   8   9   7        9.86       17.93      6.07 o
   9   9   7      118.92      111.90      6.30 o
  10   9   7        4.10        3.04      2.90 o
  11   9   7       80.69       90.38     13.00 o
  -4  10   7       24.35       29.23      4.40 o
  -3  10   7        1.45        1.56      2.27 o
  -2  10   7        0.01        1.30      1.70 o
  -1  10   7       40.97       43.56      3.62 o
   0  10   7       45.72       64.62      9.80 o
   1  10   7        3.76        3.36      3.76 o
   2  10   7      318.99      352.17     14.58 o
   3  10   7      135.65      140.77      5.39 o
   4  10   7      147.82      146.66     14.44 o
   5  10   7       96.18      101.19      6.62 o
   6  10   7       39.25       36.18      2.80 o
   7  10   7       81.82       88.56      6.41 o
   8  10   7       16.75       23.01      2.89 o
   9  10   7       44.99       46.62      4.50 o
  10  10   7        3.00        6.12      3.24 o
  11  10   7        1.08        5.83      6.74 o
  -3  11   7        0.07        2.55      2.55 o
  -2  11   7        0.00       -0.85      1.84 o
  -1  11   7        0.01        0.47      1.24 o
   0  11   7       18.19       16.03      3.69 o
   1  11   7        2.54        2.16      2.30 o
   2  11   7       19.34       20.78      2.60 o
   3  11   7        0.00       -1.67      2.61 o
   4  11   7        1.35        1.39      1.33 o
   5  11   7       83.93       63.47      5.68 o
   6  11   7       13.01       17.59      3.71 o
   7  11   7       40.79       34.22      3.45 o
   8  11   7        7.15        2.62      2.10 o
   9  11   7       18.33       20.95      5.46 o
  10  11   7       93.57      102.39      7.06 o
  -2  12   7       34.94       33.92      3.83 o
  -1  12   7       17.91       20.01      2.55 o
   1  12   7        4.43        4.36      2.55 o
   2  12   7      100.57      104.68      6.69 o
   3  12   7       49.41       55.07      7.53 o
   4  12   7       25.98       30.12      4.02 o
   5  12   7       38.85       44.18     12.78 o
   6  12   7        0.02        2.06      2.94 o
   7  12   7       63.72       76.89      6.54 o
   8  12   7       12.54       13.03      3.02 o
   9  12   7       64.05       72.96      5.78 o
   2  13   7       17.27       20.64      3.75 o
   3  13   7        1.66        2.46      1.26 o
   4  13   7       43.43       47.13      9.60 o
   5  13   7        9.83        7.70      1.98 o
   6  13   7       22.22       26.53      6.95 o
   7  13   7       20.00       23.27      7.38 o
   8  13   7        0.00       -0.37      2.24 o
   3  14   7       25.88       25.94      2.54 o
   4  14   7        8.04        9.31      2.27 o
   5  14   7        0.60       -3.69      5.67 o
   6  14   7        1.01       -3.55      5.67 o
  -3 -14   8        9.85        8.94      3.69 o
  -2 -14   8       11.31        9.22      3.55 o
  -6 -13   8        1.04        0.78      2.31 o
  -5 -13   8        0.14        1.27      2.25 o
  -4 -13   8        6.25        7.56      2.56 o
  -3 -13   8        0.13        0.17      2.48 o
  -2 -13   8       17.70       22.15      3.06 o
  -1 -13   8        0.35        2.40      2.20 o
   0 -13   8       11.65       14.67      2.76 o
   1 -13   8        0.89        1.77      3.26 o
  -8 -12   8        0.48       -0.65      2.56 o
  -7 -12   8        9.81       11.95      3.19 o
  -6 -12   8       25.40       18.31      3.41 o
  -5 -12   8        3.21        2.97      2.28 o
  -4 -12   8        0.28       -1.19      1.84 o
  -3 -12   8        0.34        0.18      2.20 o
  -2 -12   8        1.51        1.21      1.91 o
  -1 -12   8        1.99        0.00      1.81 o
   0 -12   8        1.21        0.49      1.90 o
   1 -12   8        1.71        0.90      1.95 o
   2 -12   8       16.41       21.05      3.01 o
   3 -12   8        6.39        9.06      3.69 o
  -9 -11   8        0.64       -2.27      3.69 o
  -8 -11   8       78.44       84.85      6.08 o
  -7 -11   8       12.63       10.85      2.90 o
  -6 -11   8       50.12       50.03      3.65 o
  -5 -11   8        3.29        2.30      1.73 o
  -4 -11   8       90.43       91.22      4.64 o
  -3 -11   8        4.58        3.84      1.67 o
  -2 -11   8       11.55       11.44      2.09 o
  -1 -11   8        7.69        6.25      1.71 o
   0 -11   8       17.21       13.90      2.04 o
   1 -11   8       38.17       39.68      3.01 o
   2 -11   8        1.82       -1.80      1.80 o
   3 -11   8       14.93       15.03      2.81 o
   4 -11   8        6.44        5.65      2.46 o
  -9 -10   8        8.54        6.13      3.05 o
  -8 -10   8       10.43        7.94      2.81 o
  -7 -10   8       43.37       41.13      3.45 o
  -6 -10   8        5.07        6.02      2.02 o
  -5 -10   8        8.03        3.90      2.06 o
  -4 -10   8      114.88      115.03      5.18 o
  -3 -10   8        4.02        5.74      1.69 o
  -2 -10   8       32.50       34.59      2.78 o
  -1 -10   8       21.95       26.86      2.41 o
   0 -10   8      192.34      165.07      6.26 o
   1 -10   8        0.16       -0.22      1.38 o
   2 -10   8       27.26       28.69      2.77 o
   3 -10   8       24.54       27.62      2.67 o
   4 -10   8        1.07        1.58      2.15 o
   5 -10   8        9.08        9.85      2.80 o
 -10  -9   8       87.21       85.24      7.10 o
  -9  -9   8       16.32       19.76      2.99 o
  -8  -9   8       79.73       73.82      4.17 o
  -7  -9   8      194.06      204.36      6.38 o
  -6  -9   8       30.09       26.37      2.05 o
  -5  -9   8      374.72      361.93     13.18 o
  -4  -9   8      132.43      139.35      5.87 o
  -3  -9   8      429.20      431.24     13.48 o
  -2  -9   8       66.90       63.24      5.36 o
  -1  -9   8      223.18      198.76      9.51 o
   0  -9   8        4.55        1.17      1.36 o
   1  -9   8        9.65       11.97      3.72 o
   2  -9   8        0.34       -1.22      1.28 o
   3  -9   8       65.72       64.84      3.73 o
   4  -9   8       43.44       44.59      3.29 o
   5  -9   8       12.89       14.04      2.86 o
   6  -9   8        6.27        6.38      2.70 o
 -10  -8   8        0.05        1.64      2.42 o
  -9  -8   8        2.40        1.37      1.62 o
  -8  -8   8        0.00       -0.91      1.67 o
  -7  -8   8       24.92       29.68      2.30 o
  -6  -8   8        0.35       -0.03      1.14 o
  -5  -8   8      216.62      200.11      5.93 o
  -4  -8   8      260.78      250.70      6.91 o
  -3  -8   8        5.74       11.15      1.82 o
  -2  -8   8      510.28      476.55     14.45 o
  -1  -8   8      256.10      248.14      7.24 o
   0  -8   8      286.58      288.16      8.30 o
   1  -8   8       18.79       17.83      2.75 o
   2  -8   8      318.23      295.38      8.52 o
   3  -8   8      274.30      248.79      7.57 o
   4  -8   8        0.11       -0.40      1.23 o
   5  -8   8       27.47       27.66      2.73 o
   6  -8   8        0.71       -0.67      2.20 o
   7  -8   8        7.09       11.07      4.96 o
 -10  -7   8       56.46       64.49      7.88 o
  -9  -7   8       24.05       26.32      3.26 o
  -8  -7   8       18.95       15.22      1.90 o
  -7  -7   8        5.70        6.03      1.38 o
  -6  -7   8        0.29        2.27      1.38 o
  -5  -7   8      292.06      264.45      7.50 o
  -4  -7   8        0.28        1.47      0.87 o
  -3  -7   8      451.90      429.59      8.77 o
  -2  -7   8       49.09       52.65      2.20 o
  -1  -7   8      267.71      243.01      7.08 o
   0  -7   8       10.23       10.95      1.25 o
   1  -7   8        0.10        1.05      1.05 o
   2  -7   8      123.60      117.40      4.25 o
   3  -7   8       45.98       48.95      2.66 o
   4  -7   8       18.29       17.85      1.89 o
   5  -7   8       25.86       26.03      2.80 o
   6  -7   8       47.15       44.02      3.43 o
   7  -7   8        7.61        2.32      2.54 o
   8  -7   8       12.53       19.31      3.65 o
 -10  -6   8        2.01        0.49      2.25 o
  -9  -6   8        5.24        1.76      1.83 o
  -8  -6   8       20.45       14.99      2.16 o
  -7  -6   8       50.49       55.17      3.40 o
  -6  -6   8        3.03        5.25      1.48 o
  -5  -6   8      160.91      152.85      3.61 o
  -4  -6   8      268.41      260.69      5.31 o
  -3  -6   8        2.36        2.97      0.74 o
  -2  -6   8      216.07      185.34      4.10 o
  -1  -6   8        8.82       14.08      0.94 o
   0  -6   8     1018.20     1006.22     16.60 o
   1  -6   8      249.78      246.23      4.75 o
   2  -6   8       15.95       17.33      1.26 o
   3  -6   8      647.31      638.29     16.38 o
   4  -6   8      111.92      103.92      4.01 o
   5  -6   8       65.90       62.02      3.14 o
   6  -6   8        1.79       -0.52      1.56 o
   7  -6   8        0.01        0.62      1.80 o
   8  -6   8        2.46        4.90      2.85 o
   9  -6   8        5.41       11.77      4.96 o
 -11  -5   8       26.57       28.52      4.97 o
 -10  -5   8       11.51       10.70      2.28 o
  -9  -5   8       34.99       30.51      3.85 o
  -8  -5   8       79.24       73.51      4.81 o
  -7  -5   8       23.74       27.73      2.53 o
  -6  -5   8      511.60      519.54     10.60 o
  -5  -5   8       40.04       49.84      2.14 o
  -4  -5   8      771.17      769.23     12.90 o
  -3  -5   8      131.03      130.19      2.70 o
  -2  -5   8       18.84       31.14      1.21 o
  -1  -5   8       19.03       31.71      1.12 o
   0  -5   8       58.78       48.60      1.25 o
   1  -5   8        0.01       -0.44      0.44 o
   2  -5   8      139.36      128.72      2.75 o
   3  -5   8       56.82       57.09      1.87 o
   4  -5   8      148.89      164.07      4.42 o
   5  -5   8      255.34      257.36      6.44 o
   6  -5   8        0.09        0.98      1.04 o
   7  -5   8      148.56      142.00      6.24 o
   8  -5   8        0.48       -0.02      3.97 o
   9  -5   8        0.01        1.24      2.80 o
 -11  -4   8        7.30        7.52      3.83 o
 -10  -4   8       22.21       22.73      2.74 o
  -9  -4   8        0.21       -1.40      1.67 o
  -8  -4   8        4.25        2.50      2.20 o
  -7  -4   8        0.42        0.70      1.25 o
  -6  -4   8       24.46       27.62      1.60 o
  -5  -4   8      206.77      207.83      4.51 o
  -4  -4   8       17.25       18.89      1.10 o
  -3  -4   8        2.32        2.13      0.53 o
  -2  -4   8       23.80       27.74      0.98 o
  -1  -4   8      635.17      666.77      9.91 o
   0  -4   8        4.14        5.26      0.48 o
   1  -4   8       92.60       83.74      1.83 o
   2  -4   8       49.65       45.36      1.31 o
   3  -4   8      396.34      392.38      6.90 o
   4  -4   8      910.04      881.27     15.68 o
   5  -4   8        8.66        5.93      1.03 o
   6  -4   8       70.26       71.05      2.79 o
   7  -4   8       14.74       11.88      1.61 o
   8  -4   8        0.03       -0.85      1.21 o
   9  -4   8       39.97       45.82      3.02 o
  10  -4   8        2.76        4.11      4.68 o
 -10  -3   8       22.13       24.05      3.29 o
  -9  -3   8        0.01        0.09      2.77 o
  -8  -3   8       83.82       91.47      5.15 o
  -7  -3   8        9.03        6.64      1.67 o
  -6  -3   8      439.33      410.66      9.24 o
  -5  -3   8       11.44        9.56      0.94 o
  -4  -3   8        2.23        0.85      0.60 o
  -3  -3   8       82.60      111.22      2.25 o
  -2  -3   8       72.87       89.05      1.76 o
  -1  -3   8      665.28      791.30     13.10 o
   0  -3   8       88.58       97.24      1.86 o
   1  -3   8     1706.36     1831.10     27.72 o
   2  -3   8      120.93      144.38      2.73 o
   3  -3   8      668.27      670.57     10.62 o
   4  -3   8        0.03        1.00      0.56 o
   5  -3   8      243.31      236.74      5.33 o
   6  -3   8      181.12      176.82      4.41 o
   7  -3   8        0.01        1.37      1.06 o
   8  -3   8        8.70        7.15      1.56 o
   9  -3   8        1.60       -0.34      1.93 o
  10  -3   8        0.88        0.51      2.11 o
 -10  -2   8       46.30       56.28      4.25 o
  -9  -2   8       11.93       15.98      2.70 o
  -8  -2   8       68.46       72.70      3.88 o
  -7  -2   8       19.28       24.50      2.93 o
  -6  -2   8       49.13       49.90      2.11 o
  -5  -2   8        2.07        3.19      0.90 o
  -4  -2   8       22.48       25.72      1.46 o
  -3  -2   8       34.30       40.39      1.26 o
  -2  -2   8        2.72        2.39      0.37 o
  -1  -2   8     1115.39     1157.69     16.82 o
   0  -2   8      606.10      637.80      8.98 o
   1  -2   8     2352.74     2410.15     38.24 o
   2  -2   8      444.01      429.03      6.92 o
   3  -2   8      149.66      129.99      2.53 o
   4  -2   8      162.27      158.82      3.07 o
   5  -2   8        4.33        3.50      0.92 o
   6  -2   8      163.76      156.11      3.99 o
   7  -2   8       17.43       17.13      1.45 o
   8  -2   8        6.17        6.13      1.38 o
   9  -2   8       49.24       49.71      4.55 o
  10  -2   8        3.50        2.82      1.95 o
 -10  -1   8        6.09        7.52      2.70 o
  -9  -1   8       87.15       85.17      4.24 o
  -8  -1   8        3.18        4.64      2.58 o
  -7  -1   8      711.29      703.62     20.01 o
  -6  -1   8        9.05        9.20      1.86 o
  -5  -1   8      688.57      700.36     14.72 o
  -4  -1   8       39.90       40.17      1.47 o
  -3  -1   8     1274.10     1366.96     20.80 o
  -2  -1   8     1072.01     1116.54     15.36 o
  -1  -1   8      691.57      697.82     10.23 o
   0  -1   8     1983.58     2175.21     31.10 o
   1  -1   8     1105.69     1232.05     17.84 o
   2  -1   8      371.60      358.01      6.13 o
   3  -1   8        0.03       -0.41      0.41 o
   4  -1   8      254.19      204.88      3.71 o
   5  -1   8       34.11       33.59      1.22 o
   6  -1   8      205.10      210.79      4.59 o
   7  -1   8      237.76      230.20      5.46 o
   8  -1   8        0.26       -0.18      1.17 o
   9  -1   8       42.33       46.46      2.77 o
  10  -1   8        1.42        2.78      2.10 o
  11  -1   8        0.08        1.58      2.25 o
  -9   0   8        0.35        0.89      1.57 o
  -8   0   8       18.18       20.66      2.08 o
  -7   0   8        5.22        2.65      1.44 o
  -6   0   8      109.81      103.29      4.14 o
  -5   0   8        0.47       -0.64      0.64 o
  -4   0   8      287.03      288.58      5.75 o
  -3   0   8      382.33      372.41      5.97 o
  -2   0   8       86.82      105.07      1.92 o
  -1   0   8     1045.58     1058.87     18.56 o
   0   0   8     1880.37     1875.09     29.73 o
   1   0   8      522.49      560.65      8.25 o
   2   0   8       69.85       60.44      1.41 o
   3   0   8       15.63       15.53      0.76 o
   4   0   8      162.36      126.26      2.51 o
   5   0   8       49.03       60.16      1.75 o
   6   0   8        3.07        2.52      0.86 o
   7   0   8        6.77        5.66      1.16 o
   8   0   8        2.74        0.72      1.26 o
   9   0   8        9.21        5.96      1.83 o
  10   0   8        0.48        0.09      1.70 o
  11   0   8       12.70       10.55      2.84 o
 -10   1   8       38.60       49.25      7.95 o
  -9   1   8       50.63       54.94      7.67 o
  -8   1   8        4.22        1.99      4.40 o
  -7   1   8      408.99      422.06     16.80 o
  -6   1   8      228.84      218.19      9.57 o
  -5   1   8      274.50      267.82      6.06 o
  -4   1   8       18.42       18.21      1.05 o
  -3   1   8      246.12      296.49      4.79 o
  -2   1   8      183.92      175.60      2.93 o
  -1   1   8     1519.63     1670.64     28.68 o
   0   1   8     1860.89     2076.18     37.37 o
   1   1   8       24.37       22.71      0.58 o
   2   1   8      806.23      881.26     12.82 o
   3   1   8      198.31      221.49      3.98 o
   4   1   8      402.48      386.58      7.12 o
   5   1   8      157.81      154.35      3.19 o
   6   1   8        3.50        3.47      0.76 o
   7   1   8      210.39      196.29      5.24 o
   8   1   8      492.01      473.72     12.74 o
   9   1   8        5.18        2.96      3.29 o
  10   1   8       87.19       81.67      4.51 o
  11   1   8        0.50        0.23      2.25 o
  -9   2   8        4.09       14.18      5.25 o
  -8   2   8        0.09        1.56      3.55 o
  -7   2   8       24.27       18.20      3.01 o
  -6   2   8        2.31        0.63      2.62 o
  -5   2   8      171.95      172.54     11.97 o
  -4   2   8      121.24      122.83      3.63 o
  -3   2   8       78.84       85.32      2.33 o
  -2   2   8      697.98      736.07     12.29 o
  -1   2   8     1261.16     1326.70     25.74 o
   0   2   8      185.56      216.66      4.40 o
   1   2   8     1721.68     1801.96     29.52 o
   2   2   8       81.88       81.55      1.83 o
   3   2   8     1526.43     1524.22     23.82 o
   4   2   8       39.38       32.07      1.09 o
   5   2   8       94.23       93.75      2.39 o
   6   2   8      397.36      410.76      8.39 o
   7   2   8        4.87        3.24      1.72 o
   8   2   8      365.26      346.26      9.17 o
   9   2   8        0.18       -1.39      1.39 o
  10   2   8       38.35       43.20      3.29 o
  11   2   8        8.83        8.65      3.19 o
  12   2   8        2.70       -0.82      2.38 o
  -9   3   8       46.01       43.01      7.10 o
  -8   3   8       37.57       34.49      5.82 o
  -7   3   8       69.05       69.78      5.01 o
  -6   3   8      283.19      282.50     11.85 o
  -5   3   8       38.31       40.07      3.31 o
  -4   3   8      474.46      492.09     11.99 o
  -3   3   8        0.40        2.04      0.65 o
  -2   3   8      635.99      645.22     10.72 o
  -1   3   8      764.58      898.06     15.84 o
   0   3   8      259.78      265.82      4.61 o
   1   3   8     2027.73     2358.52     38.44 o
   2   3   8      504.99      557.34     11.23 o
   3   3   8     1033.74     1130.94     23.73 o
   4   3   8      103.55      110.23      2.56 o
   5   3   8      211.10      221.69      4.46 o
   6   3   8      308.45      306.17      7.22 o
   7   3   8      123.26      115.61      3.94 o
   8   3   8       50.29       50.73      3.01 o
   9   3   8       25.31       24.07      3.09 o
  10   3   8       52.79       52.25      3.39 o
  11   3   8       23.76       29.24      3.90 o
  12   3   8        6.94        7.50      2.80 o
  -8   4   8        1.54        4.82      3.97 o
  -7   4   8        0.16        0.85      2.98 o
  -6   4   8        2.56       -1.55      1.55 o
  -5   4   8        2.48        2.83      1.80 o
  -4   4   8       26.00       26.84      2.51 o
  -3   4   8       90.37       79.22      3.37 o
  -2   4   8       66.45       69.72      2.02 o
  -1   4   8      285.40      256.01      4.85 o
   0   4   8      188.66      200.38      3.61 o
   1   4   8     1223.96     1289.44     23.94 o
   2   4   8        3.12        3.29      0.51 o
   3   4   8     2370.34     2532.80     58.21 o
   4   4   8      324.46      334.47      6.36 o
   5   4   8      154.61      162.44      4.26 o
   6   4   8       17.67       19.73      1.26 o
   7   4   8       30.06       31.28      2.25 o
   8   4   8       56.42       54.65      2.77 o
   9   4   8      116.66      118.65      5.52 o
  10   4   8        0.03       -0.53      1.57 o
  11   4   8        3.97        1.83      2.41 o
  12   4   8        4.72       10.64      2.81 o
  -8   5   8       91.24      100.16      9.80 o
  -7   5   8        0.13        2.41      3.12 o
  -6   5   8        0.11        0.14      2.84 o
  -5   5   8        9.03        8.00      2.04 o
  -4   5   8      101.31       88.17     13.86 o
  -3   5   8      270.83      258.29     18.86 o
  -2   5   8       43.79       40.87      1.42 o
  -1   5   8       72.16       60.89      1.73 o
   0   5   8       70.92       55.96      1.55 o
   1   5   8      164.23      193.22      4.14 o
   2   5   8       65.01       83.54      2.43 o
   3   5   8        2.61        2.97      0.67 o
   4   5   8      253.83      244.90      5.93 o
   5   5   8       89.64       81.78      3.23 o
   6   5   8      617.26      579.66     17.26 o
   7   5   8      390.99      382.52     11.46 o
   8   5   8       26.13       27.84      2.31 o
   9   5   8       94.16       95.51      4.49 o
  10   5   8        0.22        1.75      1.70 o
  11   5   8      137.17      152.48      7.41 o
  12   5   8       27.09       26.42      3.41 o
  -7   6   8        2.58        5.53      3.55 o
  -6   6   8        3.93       -0.14      2.84 o
  -5   6   8        4.45        3.69      2.84 o
  -4   6   8       21.37       24.61      2.56 o
  -3   6   8       13.31       10.77      1.70 o
  -2   6   8      178.24      191.80      5.22 o
  -1   6   8      294.59      299.56      6.24 o
   0   6   8     1052.11      988.41     27.99 o
   1   6   8        0.66        2.57      0.50 o
   2   6   8       26.69       23.77      1.22 o
   3   6   8      188.53      193.91      5.22 o
   4   6   8      398.47      375.34      8.61 o
   5   6   8      322.18      299.65      8.22 o
   6   6   8      412.42      358.62     14.62 o
   7   6   8      476.04      462.60     18.30 o
   8   6   8        1.95       -0.99      2.04 o
   9   6   8        0.85        0.83      1.33 o
  10   6   8        3.25        5.81      1.73 o
  11   6   8       21.14       19.21      4.10 o
  12   6   8       16.58       17.63      3.23 o
  -7   7   8       21.30       23.27      5.25 o
  -6   7   8       10.72       11.35      3.83 o
  -5   7   8        9.28        9.08      3.26 o
  -4   7   8        8.02        7.94      2.70 o
  -3   7   8        4.68        4.13      1.60 o
  -2   7   8       10.31        9.14      1.49 o
  -1   7   8       20.10       19.56      1.15 o
   0   7   8       54.56       53.26      2.26 o
   1   7   8      152.71      134.80      5.18 o
   2   7   8      129.28      122.47      4.24 o
   3   7   8       93.92       87.64      3.42 o
   4   7   8      248.72      270.78      5.91 o
   5   7   8      382.36      356.23     13.28 o
   6   7   8        0.81        0.87      1.58 o
   7   7   8      352.89      329.62     10.89 o
   8   7   8        2.88        2.50      1.72 o
   9   7   8      142.93      158.03      6.75 o
  10   7   8       47.22       59.79      6.73 o
  11   7   8       11.73       12.27      3.71 o
  12   7   8       42.11       54.25      4.90 o
  -6   8   8        0.01        0.57      3.12 o
  -5   8   8        0.77        3.26      2.84 o
  -4   8   8        0.31        1.13      2.41 o
  -3   8   8        1.61        0.99      1.99 o
  -2   8   8       80.82       88.90      4.47 o
  -1   8   8       31.83       30.12      2.13 o
   0   8   8      319.23      341.04     10.87 o
   1   8   8      289.69      271.83      7.48 o
   2   8   8     1030.20     1063.92     22.57 o
   3   8   8      250.09      262.37      8.87 o
   4   8   8       41.50       38.95      2.59 o
   5   8   8       27.33       29.63      2.85 o
   6   8   8        5.71        6.50      1.86 o
   7   8   8        8.51        9.67      3.68 o
   8   8   8      136.34      134.72      5.98 o
   9   8   8       10.03        7.85      3.90 o
  10   8   8       56.35       57.37      7.93 o
  11   8   8        3.98        7.26      3.39 o
  -5   9   8        1.19       -0.43      2.84 o
  -4   9   8       21.17       23.55      3.97 o
  -3   9   8        5.32        5.67      2.55 o
  -2   9   8       32.99       34.63      3.55 o
  -1   9   8        8.38       11.08      1.37 o
   0   9   8       11.30       12.68      2.44 o
   1   9   8       89.57       99.81      6.10 o
   2   9   8      250.15      257.87     11.07 o
   3   9   8        7.20        8.17      2.70 o
   4   9   8       94.74      102.73     11.94 o
   5   9   8        4.10        7.49      1.65 o
   6   9   8       84.93       72.92      5.49 o
   7   9   8       70.58       84.72      4.53 o
   8   9   8      371.40      371.80     18.95 o
   9   9   8       67.45       67.50      4.54 o
  10   9   8      311.42      315.17     13.96 o
  11   9   8        1.51        6.33      3.33 o
  -4  10   8       22.41       31.22      4.40 o
  -3  10   8       39.25       48.26      4.83 o
  -2  10   8        6.53        3.40      2.13 o
  -1  10   8        5.72        6.81      1.56 o
   0  10   8       43.15       49.69      5.25 o
   1  10   8       10.86       18.01      3.48 o
   2  10   8      221.58      242.10     12.21 o
   3  10   8       55.89       54.98      4.64 o
   4  10   8      111.18      104.35      6.58 o
   5  10   8      132.32      132.49      7.65 o
   6  10   8       18.07       15.50      2.13 o
   7  10   8       25.95       22.95      2.66 o
   8  10   8       23.42       26.42      2.97 o
   9  10   8        0.75        5.08      3.27 o
  10  10   8       47.44       46.48      5.61 o
  11  10   8        0.32       -0.85      3.26 o
  -3  11   8        9.56       10.50      3.12 o
  -2  11   8        0.00       -1.84      1.84 o
  -1  11   8        0.01       -1.42      1.42 o
   1  11   8       14.99       13.27      2.88 o
   2  11   8       40.94       44.24      3.40 o
   3  11   8       24.70       25.30      2.10 o
   4  11   8        4.55        1.42      2.53 o
   5  11   8      134.82      135.63      8.00 o
   6  11   8        4.81        4.73      2.92 o
   7  11   8       42.08       41.08      3.19 o
   8  11   8       61.89       63.23      4.18 o
   9  11   8        1.06        1.53      3.48 o
  10  11   8       91.69       91.33      6.62 o
  -2  12   8        4.50        3.26      2.27 o
  -1  12   8       28.73       31.79      3.26 o
   2  12   8        6.18        5.25      5.39 o
   3  12   8       18.42       20.77      1.67 o
   4  12   8        0.29       -1.01      2.64 o
   5  12   8       15.22       16.07      3.70 o
   6  12   8       33.04       32.02      4.50 o
   7  12   8        1.43       -0.05      2.90 o
   8  12   8        0.57        0.68      2.55 o
   9  12   8        0.08        2.36      3.76 o
   2  13   8        2.46        7.94      6.10 o
   3  13   8        0.74        2.42      1.38 o
   4  13   8       21.70       33.49      7.38 o
   5  13   8        8.92       18.82      4.04 o
   6  13   8       23.29       32.07      7.66 o
   7  13   8        7.94       29.93      7.38 o
   4  14   8        0.74        1.56      6.24 o
  -6 -13   9        7.56        6.76      2.96 o
  -5 -13   9        8.70        8.23      2.81 o
  -4 -13   9        5.10        3.95      2.70 o
  -3 -13   9        0.24       -0.79      2.15 o
  -2 -13   9        0.11        2.73      2.24 o
  -1 -13   9        3.97        8.79      2.65 o
   0 -13   9        7.97       10.85      2.75 o
   1 -13   9       12.98       20.00      4.40 o
  -7 -12   9        1.15       -0.68      2.25 o
  -6 -12   9        8.00        8.60      6.38 o
  -5 -12   9        0.32        0.21      3.55 o
  -4 -12   9        7.07        2.14      2.14 o
  -3 -12   9       68.02       60.60      4.57 o
  -2 -12   9       12.06       12.59      2.51 o
  -1 -12   9       12.44       10.86      2.51 o
   0 -12   9        1.01       -1.75      1.75 o
   1 -12   9        8.23        5.20      2.30 o
   2 -12   9       27.03       20.90      3.16 o
   3 -12   9        0.00        2.27      3.40 o
  -8 -11   9        7.81        9.29      3.21 o
  -7 -11   9       48.53       43.31      4.37 o
  -6 -11   9        0.37        4.37      2.30 o
  -5 -11   9        0.00       -1.59      1.59 o
  -4 -11   9        1.74        0.08      1.59 o
  -3 -11   9        0.01        0.70      1.59 o
  -2 -11   9       18.79       18.12      2.09 o
  -1 -11   9        7.68        2.65      1.52 o
   0 -11   9        5.45        5.53      1.79 o
   1 -11   9        0.09       -1.56      1.81 o
   2 -11   9        1.71        0.27      2.05 o
   3 -11   9        0.69        1.32      2.27 o
   4 -11   9        3.06        2.75      2.54 o
  -9 -10   9       55.14       59.38      4.69 o
  -8 -10   9       12.34        7.57      3.05 o
  -7 -10   9       14.56       17.00      2.65 o
  -6 -10   9        2.97        1.29      1.74 o
  -5 -10   9        0.49        0.95      1.67 o
  -4 -10   9       40.06       33.99      3.00 o
  -3 -10   9        2.39        1.08      1.57 o
  -2 -10   9       57.84       56.81      3.51 o
  -1 -10   9       22.84       27.85      2.53 o
   0 -10   9       35.99       37.14      2.84 o
   1 -10   9       11.76       14.94      2.12 o
   2 -10   9       14.84       10.08      2.74 o
   3 -10   9        0.23        0.92      2.11 o
   4 -10   9        2.52        7.66      4.40 o
   5 -10   9       12.37       10.53      3.06 o
  -9  -9   9       24.37       18.47      3.03 o
  -8  -9   9       10.83       14.01      2.35 o
  -7  -9   9       59.22       65.99      3.32 o
  -6  -9   9       60.24       49.76      2.75 o
  -5  -9   9       13.00       17.60      1.82 o
  -4  -9   9        7.81        5.08      1.83 o
  -3  -9   9        7.99        7.64      1.83 o
  -2  -9   9      247.21      243.43      8.49 o
  -1  -9   9      417.11      381.04     11.21 o
   0  -9   9       11.62       12.34      1.88 o
   1  -9   9       10.39       11.90      1.88 o
   2  -9   9       27.19       21.80      2.89 o
   3  -9   9       43.47       43.97      2.77 o
   4  -9   9       18.56       21.37      2.23 o
   5  -9   9        3.77        3.40      2.36 o
   6  -9   9        2.59        1.85      2.52 o
 -10  -8   9        7.94       11.44      2.93 o
  -9  -8   9        7.45        9.04      5.11 o
  -8  -8   9        2.83        4.70      1.68 o
  -7  -8   9        0.17       -0.78      1.35 o
  -6  -8   9        0.98        0.49      1.28 o
  -5  -8   9        2.43        2.64      1.60 o
  -4  -8   9       84.41       76.48      5.46 o
  -3  -8   9      415.31      384.12     29.30 o
  -2  -8   9      190.98      187.51      6.80 o
  -1  -8   9      260.03      246.84      6.62 o
   0  -8   9      814.45      789.78     20.06 o
   1  -8   9       97.40       97.98      3.94 o
   2  -8   9       97.21      102.14      4.09 o
   3  -8   9       66.40       63.07      3.57 o
   4  -8   9        8.50        4.97      1.48 o
   5  -8   9        1.66        2.49      1.76 o
   6  -8   9       10.03        9.63      2.80 o
   7  -8   9        0.15        1.98      2.54 o
 -10  -7   9       20.95       12.88      2.95 o
  -9  -7   9        3.73        4.51      2.02 o
  -8  -7   9        0.56        0.61      1.67 o
  -7  -7   9       98.96       93.38      3.83 o
  -6  -7   9        5.38        5.90      1.57 o
  -5  -7   9        1.24        0.46      1.21 o
  -4  -7   9      132.22      129.53      3.54 o
  -3  -7   9       94.23       90.14      3.04 o
  -2  -7   9       51.06       46.41      2.11 o
  -1  -7   9        2.58        1.36      0.94 o
   0  -7   9      105.68      107.33      3.97 o
   1  -7   9      353.75      351.40      9.69 o
   2  -7   9      103.10       92.97      3.75 o
   3  -7   9        1.51        2.49      1.27 o
   4  -7   9        6.56        3.34      1.38 o
   5  -7   9       26.90       27.14      2.82 o
   6  -7   9        7.93        5.13      1.93 o
   7  -7   9        0.23        0.35      2.34 o
   8  -7   9        5.05        2.43      2.85 o
 -10  -6   9        0.04       -2.21      2.21 o
  -9  -6   9       12.77       13.02      2.33 o
  -8  -6   9       57.97       57.87      6.31 o
  -7  -6   9        2.06       -0.13      1.54 o
  -6  -6   9      291.93      283.31      8.06 o
  -5  -6   9      344.81      319.04      6.43 o
  -4  -6   9      217.02      206.25      4.44 o
  -3  -6   9     1172.81     1141.63     19.88 o
  -2  -6   9        7.91        5.11      1.31 o
  -1  -6   9       66.59       60.12      1.82 o
   0  -6   9      246.61      229.21      5.68 o
   1  -6   9        3.83        5.32      0.77 o
   2  -6   9      314.31      303.11      7.22 o
   3  -6   9       12.57       13.79      1.23 o
   4  -6   9      225.06      216.16      6.73 o
   5  -6   9        9.57        9.42      1.69 o
   6  -6   9       18.18       18.25      2.42 o
   7  -6   9        0.74        1.96      1.91 o
   8  -6   9       38.41       44.91      7.03 o
   9  -6   9       33.44       32.78      6.67 o
 -10  -5   9       50.28       60.71      7.17 o
  -9  -5   9        4.14        0.37      1.74 o
  -8  -5   9       63.95       79.67      5.01 o
  -7  -5   9      109.67      108.96      5.73 o
  -6  -5   9      112.02      123.09      3.76 o
  -5  -5   9      158.72      166.53      4.78 o
  -4  -5   9       64.97       62.09      1.98 o
  -3  -5   9        9.33       12.75      0.86 o
  -2  -5   9      127.27      123.88      2.78 o
  -1  -5   9      401.48      426.36      6.65 o
   0  -5   9      668.55      677.83     10.17 o
   1  -5   9      132.23      128.87      2.78 o
   2  -5   9      191.51      196.85      3.86 o
   3  -5   9        0.39        0.39      0.80 o
   4  -5   9        0.91        2.11      0.96 o
   5  -5   9       14.04       14.70      1.44 o
   6  -5   9        0.01        0.36      1.06 o
   7  -5   9       45.62       53.44      4.40 o
   8  -5   9       12.62       12.74      5.67 o
   9  -5   9        0.29       -1.56      3.97 o
 -10  -4   9       10.76        6.74      2.62 o
  -9  -4   9        0.16       -2.00      2.00 o
  -8  -4   9       19.97       20.37      2.83 o
  -7  -4   9        8.35        6.71      2.04 o
  -6  -4   9       12.16       11.96      1.30 o
  -5  -4   9      223.61      225.60      4.81 o
  -4  -4   9     1007.69     1062.60     17.46 o
  -3  -4   9      150.15      149.40      2.93 o
  -2  -4   9      719.59      735.23     12.35 o
  -1  -4   9      316.01      333.93      5.60 o
   0  -4   9     1313.05     1349.80     19.55 o
   1  -4   9       48.75       48.47      1.36 o
   2  -4   9      233.08      220.86      3.98 o
   3  -4   9       53.83       56.19      1.71 o
   4  -4   9       22.95       25.29      1.51 o
   5  -4   9        6.95        7.41      1.12 o
   6  -4   9      109.05      113.78      3.34 o
   7  -4   9        8.03       10.67      1.64 o
   8  -4   9        7.00        6.03      1.50 o
   9  -4   9        8.38        7.24      3.26 o
  10  -4   9        0.51       -2.55      3.83 o
 -10  -3   9        0.79        4.04      2.34 o
  -9  -3   9       27.95       29.61      3.37 o
  -8  -3   9       49.31       59.62      4.16 o
  -7  -3   9        0.11       -1.29      1.29 o
  -6  -3   9       23.92       20.91      2.06 o
  -5  -3   9       87.72       79.65      2.44 o
  -4  -3   9      233.31      225.15      4.37 o
  -3  -3   9       42.84       36.65      1.07 o
  -2  -3   9        9.07       14.19      0.72 o
  -1  -3   9        5.19        7.23      0.83 o
   0  -3   9       86.04       79.57      1.95 o
   1  -3   9       69.26       82.58      1.83 o
   2  -3   9      570.98      554.32      8.84 o
   3  -3   9      672.69      636.52     10.16 o
   4  -3   9      151.71      155.83      3.28 o
   5  -3   9      181.30      167.12      4.15 o
   6  -3   9       22.25       24.83      1.60 o
   7  -3   9      266.33      256.75      6.03 o
   8  -3   9       11.27       12.27      2.08 o
   9  -3   9       45.26       51.58      8.38 o
  10  -3   9       15.03       16.99      5.82 o
 -10  -2   9        0.95        6.10      2.84 o
  -9  -2   9       14.87       15.68      2.75 o
  -8  -2   9        2.37        3.70      1.75 o
  -7  -2   9      136.74      129.76      5.23 o
  -6  -2   9      122.30      108.08      4.47 o
  -5  -2   9      512.76      519.66     11.22 o
  -4  -2   9      590.00      561.31      9.65 o
  -3  -2   9      302.07      319.39      5.01 o
  -2  -2   9     1196.58     1267.80     19.36 o
  -1  -2   9      329.17      370.39      5.70 o
   0  -2   9     3487.66     3756.65     50.90 o
   1  -2   9     1188.43     1229.96     20.01 o
   2  -2   9      577.91      636.67     10.54 o
   3  -2   9       36.01       28.46      1.02 o
   4  -2   9       49.74       49.25      1.47 o
   5  -2   9       84.61       90.21      2.48 o
   6  -2   9       10.65       10.94      1.27 o
   7  -2   9        3.53        3.88      1.19 o
   8  -2   9        0.04       -0.73      1.25 o
   9  -2   9        2.29        4.51      1.71 o
  10  -2   9        0.54       -0.13      1.91 o
 -10  -1   9       24.16       27.39      3.41 o
  -9  -1   9       21.45       23.27      3.41 o
  -8  -1   9        5.36        1.74      1.78 o
  -7  -1   9      169.83      160.16      5.97 o
  -6  -1   9        5.09        5.18      1.55 o
  -5  -1   9        1.72        4.23      0.86 o
  -4  -1   9       96.20       98.68      2.36 o
  -3  -1   9       13.80       12.66      0.98 o
  -2  -1   9      219.99      221.79      3.56 o
  -1  -1   9      306.84      338.39      5.17 o
   0  -1   9       31.41       33.06      1.21 o
   1  -1   9     4127.96     4296.52     61.23 o
   2  -1   9      652.45      687.87     10.74 o
   3  -1   9      124.80      107.57      2.20 o
   4  -1   9        0.42       -0.44      0.44 o
   5  -1   9       11.42       12.34      0.90 o
   6  -1   9      226.51      211.63      5.02 o
   7  -1   9       56.62       50.26      2.23 o
   8  -1   9      328.70      336.81      8.21 o
   9  -1   9        2.96        5.04      1.66 o
  10  -1   9        2.73        3.23      2.98 o
  11  -1   9        0.19        0.68      2.48 o
  -9   0   9       37.78       32.79      6.25 o
  -8   0   9        6.30        3.72      1.92 o
  -7   0   9       14.02       15.90      1.88 o
  -6   0   9       18.63       16.66      1.77 o
  -5   0   9        3.49        1.10      1.13 o
  -4   0   9       49.11       51.00      1.47 o
  -3   0   9       18.57       19.74      0.86 o
  -2   0   9      403.89      401.82      7.16 o
  -1   0   9     3738.49     3929.12     67.29 o
   0   0   9       48.56       45.89      1.28 o
   1   0   9     7281.84     7633.11    108.34 o
   2   0   9      864.35      871.60     12.76 o
   3   0   9     1763.01     1860.97     28.14 o
   4   0   9        9.67        9.19      0.69 o
   5   0   9       27.18       41.66      1.44 o
   6   0   9        0.70        2.24      0.93 o
   7   0   9       24.45       22.04      1.79 o
   8   0   9       23.78       30.35      2.06 o
   9   0   9       80.12       79.16      5.66 o
  10   0   9        0.44       -0.45      1.89 o
  11   0   9       25.19       27.96      3.41 o
  -9   1   9       29.10       36.05      6.67 o
  -8   1   9       39.68       47.41      6.81 o
  -7   1   9        7.62        4.58      2.36 o
  -6   1   9       73.80       81.81      5.02 o
  -5   1   9       29.41       25.40      4.83 o
  -4   1   9       72.96       73.56      2.44 o
  -3   1   9      103.57      100.38      2.33 o
  -2   1   9      869.08      903.61     15.81 o
  -1   1   9     2752.70     2922.76     58.22 o
   0   1   9       95.50      117.35      2.61 o
   1   1   9      682.28      685.86     11.75 o
   2   1   9      114.10      110.04      1.96 o
   3   1   9       26.31       23.80      0.85 o
   4   1   9        1.28        4.42      0.59 o
   5   1   9      127.39      121.19      2.68 o
   6   1   9      957.18      915.68     19.13 o
   7   1   9      174.93      177.32      5.38 o
   8   1   9      224.61      217.37      6.44 o
   9   1   9        4.17        1.94      1.53 o
  10   1   9       96.75       88.61      5.48 o
  11   1   9       10.85       14.85      2.79 o
  -9   2   9        0.34        3.26      4.26 o
  -8   2   9       58.08       63.47      7.67 o
  -7   2   9       15.50       15.89      4.26 o
  -6   2   9       74.13       71.39      4.69 o
  -5   2   9      257.99      246.38     15.99 o
  -4   2   9       11.60        9.19      1.92 o
  -3   2   9      220.02      232.09      5.82 o
  -2   2   9      228.04      245.86      5.10 o
  -1   2   9      602.46      630.95     12.49 o
   0   2   9     3415.73     3752.44     88.98 o
   1   2   9      420.29      438.11      9.26 o
   2   2   9     1095.84     1153.75     17.48 o
   3   2   9      155.92      162.54      3.82 o
   4   2   9      209.26      210.66      4.48 o
   5   2   9       63.18       74.64      2.08 o
   6   2   9        0.31        0.09      0.83 o
   7   2   9        2.69       -0.03      1.19 o
   8   2   9       10.06       11.55      1.72 o
   9   2   9        6.08        0.44      1.49 o
  10   2   9        0.01        3.19      1.93 o
  11   2   9       34.79       39.55      4.40 o
  -9   3   9        0.87        3.69      4.40 o
  -8   3   9        0.06        1.99      3.55 o
  -7   3   9       10.78       10.07      3.97 o
  -6   3   9       20.05       15.75      3.97 o
  -5   3   9        0.86        0.80      1.70 o
  -4   3   9      244.77      240.49      9.79 o
  -3   3   9       16.09       13.46      0.98 o
  -2   3   9      224.01      236.72      4.75 o
  -1   3   9        9.68       14.16      0.63 o
   0   3   9       20.76       20.74      0.65 o
   1   3   9        2.08        2.18      0.61 o
   2   3   9      179.24      195.09      3.88 o
   3   3   9      260.36      249.94      5.68 o
   4   3   9        4.28        3.77      0.89 o
   5   3   9      409.12      400.78      7.97 o
   6   3   9      182.02      185.77      4.33 o
   7   3   9        0.51       -1.05      1.05 o
   8   3   9       41.34       41.88      2.44 o
   9   3   9        4.13        0.17      1.78 o
  10   3   9        0.99       -1.47      1.47 o
  11   3   9        0.85       -2.05      2.18 o
  12   3   9        7.71        0.71      4.26 o
  -8   4   9        0.04        3.55      3.83 o
  -7   4   9        1.10        2.84      3.26 o
  -6   4   9       11.33        9.36      3.40 o
  -5   4   9      154.44      169.96     11.39 o
  -4   4   9      119.20      111.73      5.58 o
  -3   4   9      696.00      706.60     24.93 o
  -2   4   9     1165.55     1220.53     22.06 o
  -1   4   9       31.80       27.41      0.96 o
   0   4   9     1466.67     1463.97     29.60 o
   1   4   9      510.31      551.47      9.26 o
   2   4   9       91.32       94.98      2.21 o
   3   4   9        0.01        1.28      0.82 o
   4   4   9     2076.19     2163.08     49.31 o
   5   4   9       33.93       34.95      2.04 o
   6   4   9      730.07      721.15     17.36 o
   7   4   9       33.32       33.63      2.41 o
   8   4   9        0.58       -0.97      1.44 o
   9   4   9       15.38       17.29      1.90 o
  10   4   9       23.15       26.99      2.47 o
  11   4   9       45.28       48.76      4.33 o
  12   4   9       62.47       78.75      8.24 o
  -8   5   9       46.41       49.26      7.38 o
  -7   5   9       18.57       19.15      4.68 o
  -6   5   9        1.37        1.99      3.12 o
  -5   5   9       11.93       13.19      3.40 o
  -4   5   9        0.22       -1.25      1.25 o
  -3   5   9       73.85       77.96      6.39 o
  -2   5   9       60.15       68.15      3.13 o
  -1   5   9       66.93       60.32      1.75 o
   0   5   9      291.75      298.53      5.60 o
   1   5   9      885.32      963.88     23.51 o
   2   5   9      154.30      145.67      5.31 o
   3   5   9     1179.54     1282.86     36.94 o
   4   5   9        1.36        1.20      0.75 o
   5   5   9     1393.91     1366.29     32.31 o
   6   5   9       87.03       87.55      4.26 o
   7   5   9      325.46      311.53     13.07 o
   8   5   9      122.86      117.74      4.81 o
   9   5   9        0.01       -0.43      1.62 o
  10   5   9       11.40        9.40      2.29 o
  11   5   9        3.38        0.02      2.42 o
  12   5   9        0.18        0.43      3.40 o
  -7   6   9       10.86       10.64      4.40 o
  -6   6   9        0.00        1.56      3.26 o
  -5   6   9        4.11       -2.27      2.27 o
  -4   6   9       66.08       75.43      6.39 o
  -3   6   9        2.35        2.70      1.77 o
  -2   6   9     1216.46     1220.58     41.82 o
  -1   6   9       78.76       84.36      2.87 o
   0   6   9      496.98      476.57     11.24 o
   1   6   9        0.47        0.82      0.54 o
   2   6   9       59.96       66.24      1.86 o
   3   6   9      176.19      176.64      4.10 o
   4   6   9      424.06      467.71     11.62 o
   5   6   9        5.80        3.03      2.13 o
   6   6   9      324.52      327.05     13.61 o
   7   6   9      308.30      304.37     17.58 o
   8   6   9      177.03      179.39      9.04 o
   9   6   9      128.64      123.02      7.42 o
  10   6   9       91.92      101.21      4.25 o
  11   6   9       31.81       28.37      3.24 o
  12   6   9       33.92       33.54      3.83 o
  -6   7   9        4.70        4.11      3.40 o
  -5   7   9        2.10        4.54      2.98 o
  -4   7   9        0.32        2.55      2.41 o
  -3   7   9       47.68       43.87      4.40 o
  -2   7   9       56.36       57.81      4.62 o
  -1   7   9       53.86       51.61      2.56 o
   0   7   9        1.26        1.74      0.89 o
   1   7   9        0.81        0.41      0.61 o
   2   7   9      128.45      118.99      3.36 o
   3   7   9        6.61        5.05      0.99 o
   4   7   9       52.79       53.77      2.27 o
   5   7   9       44.75       41.86      2.91 o
   6   7   9      715.42      670.70     25.38 o
   7   7   9       15.31       15.22      2.99 o
   8   7   9       33.51       33.79      3.02 o
   9   7   9        2.13        1.19      1.91 o
  10   7   9        3.63        3.88      2.21 o
  11   7   9       42.88       45.68     12.99 o
  -6   8   9        0.32       -1.84      2.98 o
  -5   8   9        0.27       -1.56      2.55 o
  -4   8   9       26.25       30.23      4.26 o
  -3   8   9      146.15      144.70      9.25 o
  -2   8   9       31.16       24.13      2.84 o
  -1   8   9      132.08      135.29      5.69 o
   0   8   9      487.15      489.11     12.41 o
   1   8   9      171.26      167.89      5.10 o
   2   8   9      397.67      386.84      8.86 o
   3   8   9      174.92      165.01      4.57 o
   4   8   9       53.77       48.50      2.86 o
   5   8   9        3.90        3.65      2.06 o
   6   8   9      169.75      179.12      6.78 o
   7   8   9        0.87        2.98      1.71 o
   8   8   9      284.20      281.65     10.00 o
   9   8   9       26.21       28.96      3.14 o
  10   8   9       80.09       94.53      5.45 o
  11   8   9       63.35       59.01      5.68 o
  -5   9   9        1.13       -1.13      2.98 o
  -4   9   9       10.59        7.94      3.26 o
  -3   9   9        9.76        9.50      2.84 o
  -2   9   9        0.00        1.42      1.84 o
  -1   9   9       45.70       27.69      2.70 o
   0   9   9        7.59        4.97      3.97 o
   1   9   9      374.19      361.03     24.75 o
   2   9   9      217.06      218.75      7.82 o
   3   9   9       17.33       22.03      3.15 o
   4   9   9      355.29      381.61     28.68 o
   5   9   9      258.96      271.64      8.99 o
   6   9   9       76.73       82.04      4.19 o
   7   9   9        2.23        3.48      1.85 o
   8   9   9      366.93      377.01     17.29 o
   9   9   9       30.74       31.86      4.56 o
  10   9   9       33.06       37.65     10.36 o
  11   9   9       23.32       19.47      4.07 o
  -4  10   9        2.02        0.99      2.84 o
  -3  10   9        2.81        3.97      2.70 o
  -2  10   9        6.39        9.36      2.41 o
  -1  10   9        3.83        2.84      1.56 o
   1  10   9       43.29       56.08      7.24 o
   2  10   9        0.12        1.79      1.99 o
   3  10   9       74.76       75.03      5.39 o
   4  10   9       14.96       15.00      3.20 o
   5  10   9       82.80       69.60      6.54 o
   6  10   9       12.55        9.28      3.06 o
   7  10   9       38.36       39.52      3.10 o
   8  10   9       73.25       72.10      4.42 o
   9  10   9      116.06      129.62      7.10 o
  10  10   9        1.74        6.80      3.26 o
  -3  11   9        3.75        6.81      2.98 o
  -2  11   9        0.95        2.27      2.13 o
  -1  11   9        1.58        1.13      1.70 o
   1  11   9       15.49       16.46      5.39 o
   2  11   9       36.58       33.78      6.39 o
   3  11   9       10.28       15.18      5.53 o
   4  11   9        0.04        0.52      2.43 o
   5  11   9       14.28       13.01      3.37 o
   6  11   9        2.16        2.48      3.33 o
   7  11   9       96.97      116.33      5.54 o
   8  11   9        0.45        3.06      1.98 o
   9  11   9       28.98       28.98      4.00 o
  10  11   9        1.70       -3.09      3.40 o
  -1  12   9        6.32        8.65      2.13 o
   2  12   9        2.34        5.67      5.39 o
   3  12   9       27.20       27.39      6.67 o
   4  12   9       12.91       14.33      5.82 o
   5  12   9       21.97       30.51      7.09 o
   6  12   9        2.17        4.91      3.04 o
   7  12   9       12.76       11.49      5.39 o
   8  12   9        0.00        0.94      2.34 o
   9  12   9       48.18       51.11      5.68 o
   3  13   9       19.66       36.75      7.52 o
   4  13   9       11.88       18.02      6.67 o
   5  13   9       57.36       75.25      9.80 o
   6  13   9       23.58       32.92      7.66 o
   7  13   9       44.66       56.92      9.23 o
  -5 -13  10        0.90       -0.91      2.30 o
  -4 -13  10       19.88       23.18      5.75 o
  -3 -13  10        3.51        7.46      2.70 o
  -2 -13  10       57.32       68.38      5.02 o
  -1 -13  10       40.76       41.37      4.11 o
   0 -13  10        2.84        7.52      2.71 o
  -7 -12  10        0.41       -0.82      2.91 o
  -6 -12  10        3.63        1.65      2.46 o
  -5 -12  10        0.04       -2.10      2.10 o
  -4 -12  10        3.14        2.66      2.36 o
  -3 -12  10       19.34       16.76      2.90 o
  -2 -12  10       10.10       13.99      4.18 o
  -1 -12  10        9.38       15.06      2.86 o
   0 -12  10        0.00        0.00      2.01 o
   1 -12  10        7.42        7.96      3.05 o
   2 -12  10        0.58       -0.77      2.24 o
  -8 -11  10        1.86        2.13      3.83 o
  -7 -11  10       24.94       29.52      6.88 o
  -6 -11  10        1.04       -2.05      2.05 o
  -5 -11  10       26.12       22.39      2.75 o
  -4 -11  10        4.38        6.74      2.04 o
  -3 -11  10        3.34        3.40      1.87 o
  -2 -11  10       45.16       48.42      2.98 o
  -1 -11  10        8.20        6.27      1.80 o
   0 -11  10        1.22        1.31      2.03 o
   1 -11  10        6.04        7.87      2.44 o
   2 -11  10        1.62       -0.64      2.00 o
   3 -11  10       36.54       38.10      3.96 o
   4 -11  10        8.53       12.34      4.40 o
  -8 -10  10       34.76       34.64      3.39 o
  -7 -10  10       24.25       17.49      2.04 o
  -6 -10  10        6.80        7.97      2.54 o
  -5 -10  10        0.20       -1.63      1.76 o
  -4 -10  10        0.01        0.68      1.68 o
  -3 -10  10       11.75       12.88      2.16 o
  -2 -10  10       56.09       59.98      3.16 o
  -1 -10  10        1.72        0.98      1.46 o
   0 -10  10        6.29        4.30      1.66 o
   1 -10  10        1.77        1.70      1.57 o
   2 -10  10        1.95       -1.45      1.45 o
   3 -10  10       57.11       58.52      4.57 o
   4 -10  10       27.43       30.09      3.71 o
   5 -10  10        3.10        3.00      2.66 o
  -9  -9  10        0.12       -2.84      2.84 o
  -8  -9  10        7.21        6.36      2.65 o
  -7  -9  10        2.61        1.34      1.66 o
  -6  -9  10       28.09       21.06      2.09 o
  -5  -9  10      136.92      137.14      4.74 o
  -4  -9  10       67.97       65.32      2.95 o
  -3  -9  10      165.55      169.30      6.68 o
  -2  -9  10       36.60       31.06      2.77 o
  -1  -9  10        0.02        0.94      1.69 o
   0  -9  10       11.63       11.77      1.92 o
   1  -9  10        3.52        5.95      1.48 o
   2  -9  10       48.39       42.45      3.26 o
   3  -9  10        8.72        9.85      1.74 o
   4  -9  10       43.27       49.50      4.21 o
   5  -9  10        2.03        1.65      2.27 o
   6  -9  10        6.72        8.41      2.96 o
  -9  -8  10       57.88       60.84      4.67 o
  -8  -8  10        7.35        8.12      2.66 o
  -7  -8  10       13.06       13.94      1.91 o
  -6  -8  10       25.44       25.58      2.65 o
  -5  -8  10       60.84       58.67      3.69 o
  -4  -8  10        9.16        8.61      1.88 o
  -3  -8  10       33.23       36.68      2.81 o
  -2  -8  10        6.19        8.04      1.74 o
  -1  -8  10       35.23       35.35      2.10 o
   0  -8  10        6.08        7.15      1.48 o
   1  -8  10      107.70       99.29      4.01 o
   2  -8  10       27.43       35.51      2.41 o
   3  -8  10        0.74        3.33      1.38 o
   4  -8  10        0.30        1.98      1.40 o
   5  -8  10        9.03        5.13      1.68 o
   6  -8  10        2.13        0.99      2.41 o
   7  -8  10        0.59        1.13      4.11 o
 -10  -7  10       45.13       45.02      4.36 o
  -9  -7  10        4.06        4.15      2.48 o
  -8  -7  10       11.43       12.52      3.18 o
  -7  -7  10       61.90       64.65      6.52 o
  -6  -7  10      135.06      121.76      4.59 o
  -5  -7  10       32.42       25.78      2.12 o
  -4  -7  10       83.81       84.61      3.04 o
  -3  -7  10       35.17       38.44      2.03 o
  -2  -7  10       68.58       58.89      2.26 o
  -1  -7  10        8.07        6.27      1.05 o
   0  -7  10       34.60       30.26      2.13 o
   1  -7  10       29.01       29.07      2.32 o
   2  -7  10        9.56        8.04      2.05 o
   3  -7  10        5.81        3.50      1.36 o
   4  -7  10        0.01        1.35      1.30 o
   5  -7  10       11.65       12.19      1.91 o
   6  -7  10        2.37        1.69      1.80 o
   7  -7  10        9.58       15.60      3.41 o
   8  -7  10        1.50        1.42      4.54 o
 -10  -6  10        8.52        4.98      2.76 o
  -9  -6  10       15.63       17.45      2.54 o
  -8  -6  10        2.24        3.81      3.40 o
  -7  -6  10       45.04       43.38      3.81 o
  -6  -6  10      186.36      197.26      7.04 o
  -5  -6  10       70.17       63.43      2.15 o
  -4  -6  10      524.30      494.51      9.29 o
  -3  -6  10        0.24        0.52      0.78 o
  -2  -6  10        0.42       -0.67      0.67 o
  -1  -6  10       20.75       23.18      1.30 o
   0  -6  10      511.24      508.45      8.30 o
   1  -6  10       14.47       16.12      1.16 o
   2  -6  10      415.79      431.28      9.92 o
   3  -6  10        6.98        9.56      1.21 o
   4  -6  10        0.25        3.63      1.07 o
   5  -6  10       71.93       84.78      3.01 o
   6  -6  10        0.51       -1.38      1.38 o
   7  -6  10       71.82       66.74      5.31 o
   8  -6  10        3.67        5.23      2.95 o
 -10  -5  10        6.17       -0.71      2.41 o
  -9  -5  10       11.05       12.27      4.54 o
  -8  -5  10       76.19       74.68      4.97 o
  -7  -5  10       60.48       52.82      3.98 o
  -6  -5  10       74.01       80.71      3.97 o
  -5  -5  10      175.59      173.94      4.31 o
  -4  -5  10      174.32      178.87      4.31 o
  -3  -5  10       43.92       35.78      1.46 o
  -2  -5  10      128.92      132.55      3.37 o
  -1  -5  10       25.19       25.22      1.14 o
   0  -5  10      328.80      318.61      5.43 o
   1  -5  10      715.35      704.67     11.13 o
   2  -5  10       26.64       27.28      1.22 o
   3  -5  10      416.90      411.59      8.54 o
   4  -5  10      349.83      326.79      7.61 o
   5  -5  10       14.37       13.50      1.46 o
   6  -5  10        1.86        1.38      1.15 o
   7  -5  10        7.76       13.19      1.75 o
   8  -5  10        6.61        7.10      1.77 o
   9  -5  10        4.16        0.99      4.40 o
 -10  -4  10       30.78       39.60      4.54 o
  -9  -4  10       65.21       60.64      5.96 o
  -8  -4  10      127.10      135.70      6.69 o
  -7  -4  10        0.52       -1.39      1.55 o
  -6  -4  10       36.74       38.11      3.25 o
  -5  -4  10       19.35       19.37      1.33 o
  -4  -4  10      275.05      287.73      5.10 o
  -3  -4  10      254.86      253.21      4.52 o
  -2  -4  10      641.11      645.32     10.30 o
  -1  -4  10        1.32        1.20      0.47 o
   0  -4  10      658.71      715.96     10.69 o
   1  -4  10       34.62       28.50      1.07 o
   2  -4  10       38.64       36.37      1.47 o
   3  -4  10      217.39      201.68      4.02 o
   4  -4  10        0.22        1.78      0.91 o
   5  -4  10      341.69      331.06      7.79 o
   6  -4  10       93.80       84.30      2.88 o
   7  -4  10       21.62       20.86      1.99 o
   8  -4  10        0.30        0.34      1.35 o
   9  -4  10        0.07       -0.82      1.99 o
  10  -4  10        0.40        5.25      4.82 o
 -10  -3  10        1.01        0.40      2.25 o
  -9  -3  10        2.07       -2.41      2.69 o
  -8  -3  10        0.37        0.71      2.34 o
  -7  -3  10        6.58        0.20      1.75 o
  -6  -3  10      123.98      118.20      4.83 o
  -5  -3  10       87.37       85.12      3.78 o
  -4  -3  10      185.98      178.03      3.39 o
  -3  -3  10        2.01        1.66      0.59 o
  -2  -3  10        1.27        1.42      0.56 o
  -1  -3  10       15.10        9.70      0.66 o
   0  -3  10        9.24       11.33      0.74 o
   1  -3  10      466.35      415.70      7.19 o
   2  -3  10      405.70      402.57      6.64 o
   3  -3  10       40.83       37.01      1.26 o
   4  -3  10     1125.72     1108.01     19.52 o
   5  -3  10        6.41        4.38      1.13 o
   6  -3  10      773.16      745.23     14.83 o
   7  -3  10       17.60       17.23      1.61 o
   8  -3  10       51.40       46.62      3.90 o
   9  -3  10        1.25        6.38      2.36 o
  10  -3  10        1.57        1.04      2.24 o
 -10  -2  10       26.09       29.52      3.97 o
  -9  -2  10       25.40       30.08      3.97 o
  -8  -2  10      101.03      104.61      6.96 o
  -7  -2  10       10.33       13.90      2.02 o
  -6  -2  10      111.74      114.97      4.68 o
  -5  -2  10      287.42      277.17      8.64 o
  -4  -2  10      394.69      377.80      7.17 o
  -3  -2  10      237.06      257.66      4.18 o
  -2  -2  10        7.00        8.74      0.58 o
  -1  -2  10      481.13      506.99      7.67 o
   0  -2  10      216.68      222.96      3.46 o
   1  -2  10      311.83      314.38      5.53 o
   2  -2  10      430.81      445.58      7.63 o
   3  -2  10        0.25        0.35      0.70 o
   4  -2  10       73.35       71.06      1.83 o
   5  -2  10       41.80       37.72      1.76 o
   6  -2  10      150.05      146.28      3.93 o
   7  -2  10      151.31      141.56      3.99 o
   8  -2  10       47.35       55.32      3.06 o
   9  -2  10      168.54      183.43      6.03 o
  10  -2  10       21.71       24.74      3.12 o
 -10  -1  10        7.66       10.78      2.55 o
  -9  -1  10       10.31        5.53      2.41 o
  -8  -1  10       20.72       20.68      3.33 o
  -7  -1  10      133.90      135.55      5.33 o
  -6  -1  10       13.35       16.09      1.91 o
  -5  -1  10     1230.35     1192.66     32.28 o
  -4  -1  10      111.08      110.93      2.54 o
  -3  -1  10      173.98      156.49      2.80 o
  -2  -1  10        0.43        0.94      0.32 o
  -1  -1  10      783.76      764.35     11.77 o
   0  -1  10      307.84      319.07      4.68 o
   1  -1  10      354.84      301.64      4.73 o
   2  -1  10        8.27       10.77      0.68 o
   3  -1  10       41.39       57.55      1.69 o
   4  -1  10       20.89       20.04      0.94 o
   5  -1  10      204.84      197.67      3.77 o
   6  -1  10       63.43       59.78      2.29 o
   7  -1  10      111.49      114.25      3.78 o
   8  -1  10        6.44        8.42      1.55 o
   9  -1  10        0.44        2.50      1.68 o
  10  -1  10       13.67       10.13      2.55 o
  11  -1  10        6.41        6.91      2.57 o
  -9   0  10        2.41       -1.13      4.11 o
  -8   0  10       82.94       85.45     11.44 o
  -7   0  10      123.21      129.37      5.79 o
  -6   0  10       92.06       91.30      4.30 o
  -5   0  10      121.92      117.99      4.45 o
  -4   0  10      350.99      357.58      8.00 o
  -3   0  10      176.14      172.88      3.37 o
  -2   0  10       43.83       51.67      1.48 o
  -1   0  10      511.07      507.53      9.94 o
   0   0  10       12.37       12.42      0.49 o
   1   0  10      200.58      207.45      3.37 o
   2   0  10        1.30        0.20      0.34 o
   3   0  10      529.80      515.58      8.26 o
   4   0  10      253.71      250.95      4.43 o
   5   0  10       17.25       17.44      0.98 o
   6   0  10      552.30      522.59     10.69 o
   7   0  10      632.21      580.24     12.90 o
   8   0  10       41.78       48.65      3.05 o
   9   0  10       37.16       32.23      2.56 o
  10   0  10        1.91       -1.96      2.01 o
  11   0  10        0.01        1.47      3.97 o
  -9   1  10        0.31       -1.28      3.97 o
  -8   1  10       14.74       15.32      4.82 o
  -7   1  10        0.62        0.99      3.26 o
  -6   1  10       20.92       17.17      3.97 o
  -5   1  10       62.11       60.49      6.68 o
  -4   1  10      169.32      171.69      7.38 o
  -3   1  10       14.22       16.41      0.97 o
  -2   1  10      189.47      185.80      4.44 o
  -1   1  10       82.30       78.09      2.28 o
   0   1  10      404.45      408.65      7.80 o
   1   1  10      585.15      534.77      9.32 o
   2   1  10      208.24      212.01      3.42 o
   3   1  10     1222.65     1228.80     20.01 o
   4   1  10       30.00       27.06      1.08 o
   5   1  10      417.75      407.66      7.19 o
   6   1  10        0.02        0.62      0.93 o
   7   1  10      192.48      182.67      5.58 o
   8   1  10       27.05       24.60      2.07 o
   9   1  10       21.68       19.24      2.50 o
  10   1  10        3.03        1.46      1.80 o
  11   1  10        0.17        0.82      2.41 o
  -9   2  10       61.51       68.02      8.52 o
  -8   2  10       11.05       15.18      5.11 o
  -7   2  10       15.28       13.05      4.26 o
  -6   2  10       43.31       43.59      5.68 o
  -5   2  10       27.99       28.53      4.40 o
  -4   2  10      191.15      193.13     18.03 o
  -3   2  10       87.22       76.21      3.22 o
  -2   2  10      174.84      173.46      4.80 o
  -1   2  10       18.81       20.71      1.36 o
   0   2  10        6.69        8.80      0.95 o
   1   2  10      173.11      184.12      3.83 o
   2   2  10        2.95        4.32      0.40 o
   3   2  10      144.49      158.75      2.81 o
   4   2  10        9.46        6.35      0.70 o
   5   2  10       15.41       16.45      1.12 o
   6   2  10      394.55      390.19      8.79 o
   7   2  10      118.26      132.82      4.92 o
   8   2  10      149.46      161.43      5.20 o
   9   2  10        2.85        1.09      1.54 o
  10   2  10      192.76      203.15      7.24 o
  11   2  10       26.97       32.20      4.40 o
  -8   3  10        5.88       11.92      4.54 o
  -7   3  10        5.34        3.40      3.40 o
  -6   3  10        0.68        2.41      2.84 o
  -5   3  10      108.34      122.57      9.10 o
  -4   3  10      104.19       81.35      6.68 o
  -3   3  10       62.14       65.97      3.80 o
  -2   3  10      742.53      715.09     21.32 o
  -1   3  10     1292.72     1300.80     27.71 o
   0   3  10      305.31      293.44      5.91 o
   1   3  10      197.54      159.16      3.42 o
   2   3  10       92.81      110.36      2.26 o
   3   3  10        2.50        0.75      0.56 o
   4   3  10      145.82      173.68      4.33 o
   5   3  10       94.60       86.25      2.42 o
   6   3  10       22.97       16.46      1.84 o
   7   3  10        3.18        3.79      1.24 o
   8   3  10       12.11       15.05      1.76 o
   9   3  10        0.95       -1.30      1.30 o
  10   3  10        0.48       -1.64      1.64 o
  11   3  10        1.89       -1.22      2.24 o
  -8   4  10       24.37       36.75      6.39 o
  -7   4  10       21.64       12.20      4.26 o
  -6   4  10        6.45        6.81      3.55 o
  -5   4  10       92.48       84.85      7.39 o
  -4   4  10       90.91       99.36      7.53 o
  -3   4  10       68.43       69.34      5.83 o
  -2   4  10      334.66      353.11     10.73 o
  -1   4  10        5.60        5.53      0.58 o
   0   4  10       45.88       53.12      1.46 o
   1   4  10       53.37       52.85      1.23 o
   2   4  10      326.39      346.63      7.08 o
   3   4  10        0.29       -0.22      0.64 o
   4   4  10       36.85       37.39      1.92 o
   5   4  10       42.46       45.69      2.29 o
   6   4  10      362.05      360.65      9.32 o
   7   4  10      103.15      104.89      4.37 o
   8   4  10      201.68      204.60      7.17 o
   9   4  10       12.32       11.40      2.18 o
  10   4  10       57.68       55.30      3.81 o
  11   4  10       27.92       30.62      4.75 o
  -7   5  10        2.76        2.98      3.69 o
  -6   5  10      164.87      164.22     11.95 o
  -5   5  10       58.11       59.65      6.11 o
  -4   5  10       14.89       18.44      3.41 o
  -3   5  10       98.47       83.74      6.40 o
  -2   5  10      211.41      210.52     11.84 o
  -1   5  10      702.17      693.37     16.93 o
   0   5  10        0.97        0.45      0.73 o
   1   5  10      163.11      156.51      3.50 o
   2   5  10       26.71       21.13      1.18 o
   3   5  10      153.46      142.19      3.79 o
   4   5  10      789.70      806.39     19.34 o
   5   5  10       33.22       39.81      2.19 o
   6   5  10       83.21       85.98      4.28 o
   7   5  10        5.62       11.83      2.78 o
   8   5  10       17.71       23.43      2.20 o
   9   5  10       33.81       36.81      2.81 o
  10   5  10        5.72        5.20      2.13 o
  11   5  10        2.46        0.77      3.12 o
  -7   6  10       40.59       46.98      6.67 o
  -6   6  10        0.71        3.26      3.26 o
  -5   6  10      123.40      132.24      9.81 o
  -4   6  10        0.00        0.00      2.27 o
  -3   6  10      217.45      192.16     11.40 o
  -2   6  10      180.01      201.31     11.40 o
  -1   6  10      101.01      110.03      5.29 o
   0   6  10      463.46      484.62     14.30 o
   1   6  10       19.29       17.74      0.95 o
   2   6  10      150.25      149.76      3.48 o
   3   6  10       28.02       28.37      1.72 o
   4   6  10      107.65       94.92      3.52 o
   5   6  10      138.15      135.02      4.55 o
   6   6  10      509.52      462.88     18.19 o
   7   6  10      912.36      892.82     32.91 o
   8   6  10        8.16       12.66      2.96 o
   9   6  10       61.44       75.07      8.02 o
  10   6  10        9.83       10.44      4.75 o
  11   6  10        4.45        0.94      2.04 o
  -6   7  10       25.98       20.72      4.82 o
  -5   7  10       14.38       16.17      3.97 o
  -4   7  10       77.70       83.82      7.10 o
  -3   7  10       29.90       27.96      3.55 o
  -2   7  10       57.58       52.27      4.40 o
  -1   7  10       11.86        9.08      1.84 o
   0   7  10      247.09      229.49     11.35 o
   1   7  10       82.84       78.14      3.31 o
   2   7  10        5.14        5.86      0.97 o
   3   7  10       66.50       73.77      2.25 o
   4   7  10       83.17       80.20      4.66 o
   5   7  10      245.29      233.88      8.20 o
   6   7  10       19.13       21.37      4.90 o
   7   7  10       18.06       18.53      3.17 o
   8   7  10        2.78        4.76      2.65 o
   9   7  10        9.59        8.36      2.71 o
  10   7  10        0.79        1.17      3.40 o
  11   7  10        4.28        5.13      3.36 o
  -5   8  10        3.69        4.68      3.40 o
  -4   8  10        0.42        0.57      2.55 o
  -3   8  10       22.13       21.14      3.41 o
  -2   8  10       55.85       50.98      4.40 o
  -1   8  10        0.01        0.00      1.28 o
   0   8  10        0.18       -1.02      1.08 o
   1   8  10       21.87       26.11      5.11 o
   2   8  10      203.12      162.08     10.26 o
   3   8  10      142.22      154.70      4.38 o
   4   8  10      271.91      270.40      9.05 o
   5   8  10      289.51      282.42      9.32 o
   6   8  10        1.13        0.89      2.32 o
   7   8  10       87.09       91.33      4.63 o
   8   8  10       64.70       66.51      5.35 o
   9   8  10      239.39      238.60      9.05 o
  10   8  10       61.76       72.60      5.08 o
  11   8  10        0.19       -2.62      2.62 o
  -4   9  10       23.34       20.29      4.12 o
  -3   9  10        0.20        0.99      2.41 o
  -2   9  10        9.21       13.76      2.55 o
  -1   9  10        0.00        0.43      1.28 o
   0   9  10        7.46        5.58      1.35 o
   1   9  10       17.05       17.17      4.82 o
   2   9  10       50.52       55.10      7.10 o
   3   9  10      119.76      118.34     10.38 o
   4   9  10        0.11        0.78      2.23 o
   5   9  10      273.44      299.40     21.56 o
   6   9  10       62.18       63.08      4.15 o
   7   9  10       67.33       72.01      4.14 o
   8   9  10        1.43        6.61      4.07 o
   9   9  10        5.21        6.93      2.43 o
  10   9  10       71.90       79.26     14.49 o
  11   9  10        0.30       -0.80      3.17 o
  -3  10  10        0.36        0.14      2.41 o
  -2  10  10        8.14        9.65      2.55 o
  -1  10  10        3.95        6.10      1.84 o
   0  10  10       18.20       15.32      1.84 o
   1  10  10        3.83        4.96      4.40 o
   2  10  10       33.10       33.07      6.25 o
   3  10  10        0.02       -1.56      4.26 o
   4  10  10       51.18       49.27      7.38 o
   5  10  10        0.27        0.24      2.32 o
   6  10  10       42.32       41.27      2.90 o
   7  10  10       41.04       43.50      3.26 o
   8  10  10       97.85      105.25      5.35 o
   9  10  10        9.55        9.27      3.59 o
  10  10  10       51.21       61.44      9.16 o
  -2  11  10       20.00       15.04      3.12 o
  -1  11  10        4.58        2.84      1.84 o
   2  11  10        8.02       13.48      5.39 o
   3  11  10        3.39        2.41      4.96 o
   4  11  10       33.68       34.92      6.81 o
   5  11  10        7.47        4.68      5.11 o
   6  11  10       25.39       28.95      7.10 o
   7  11  10        1.31        0.10      4.18 o
   8  11  10       55.01       54.52      3.89 o
   9  11  10        4.38        0.62      2.69 o
  -1  12  10       21.34       24.69      3.12 o
   2  12  10        0.02        1.84      5.11 o
   3  12  10        2.47       -3.12      4.96 o
   4  12  10        0.60       -2.84      4.68 o
   5  12  10        1.66        4.68      5.39 o
   6  12  10       48.12       48.41      8.38 o
   7  12  10       28.33       38.32      7.95 o
   8  12  10        5.45        2.14      2.33 o
   3  13  10        7.36       15.60      6.38 o
   4  13  10       48.37       76.09      9.94 o
   5  13  10        3.01       13.48      6.10 o
   6  13  10        0.10        9.22      6.10 o
  -4 -13  11        6.17        9.65      4.26 o
  -3 -13  11       25.60       29.65      4.61 o
  -2 -13  11        0.94        1.91      2.46 o
  -1 -13  11       29.70       34.63      5.53 o
  -6 -12  11        1.27        1.28      2.61 o
  -5 -12  11        0.20       -2.14      2.14 o
  -4 -12  11        6.62        5.96      2.76 o
  -3 -12  11        3.34        2.44      4.61 o
  -2 -12  11        0.03        1.21      2.25 o
  -1 -12  11        6.20        8.02      2.60 o
   0 -12  11        0.02       -1.13      2.15 o
   1 -12  11        2.04        1.18      2.36 o
   2 -12  11        4.34        4.26      3.55 o
  -7 -11  11       17.76       16.60      4.97 o
  -6 -11  11        5.96        3.38      2.60 o
  -5 -11  11        0.86       -0.70      2.48 o
  -4 -11  11        4.01        0.87      1.76 o
  -3 -11  11       25.83       26.24      2.92 o
  -2 -11  11       75.78       79.18      3.87 o
  -1 -11  11        1.59        1.64      1.69 o
   0 -11  11       81.43       78.05      5.22 o
   1 -11  11        5.11        6.86      2.42 o
   2 -11  11        8.68        8.87      3.69 o
   3 -11  11        7.91       10.45      2.95 o
  -8 -10  11        0.20       -0.94      2.12 o
  -7 -10  11        0.51        0.06      2.04 o
  -6 -10  11        4.00        2.79      1.91 o
  -5 -10  11       11.07        9.42      2.25 o
  -4 -10  11        2.61        2.96      1.82 o
  -3 -10  11       99.26       99.70      6.98 o
  -2 -10  11       46.75       50.59      2.99 o
  -1 -10  11        1.19        0.74      1.51 o
   0 -10  11       14.78       21.16      2.46 o
   1 -10  11        1.17       -1.08      1.52 o
   2 -10  11        6.34        6.45      1.96 o
   3 -10  11        0.01        3.33      2.36 o
   4 -10  11        0.93        1.77      2.55 o
   5 -10  11        0.82        2.84      3.97 o
  -9  -9  11       11.24       16.60      3.97 o
  -8  -9  11       19.88       18.28      3.27 o
  -7  -9  11       10.13        6.89      2.04 o
  -6  -9  11        2.04        0.72      1.38 o
  -5  -9  11       32.89       30.91      2.95 o
  -4  -9  11      262.31      246.57      8.92 o
  -3  -9  11       26.37       24.11      2.61 o
  -2  -9  11      103.54      104.18      4.81 o
  -1  -9  11        0.02       -1.24      1.29 o
   0  -9  11       12.67       17.05      1.91 o
   1  -9  11       12.92        9.95      1.72 o
   2  -9  11       13.66       13.20      1.88 o
   3  -9  11       11.94       12.60      1.90 o
   4  -9  11        3.03        5.18      1.98 o
   5  -9  11        3.40        5.18      3.33 o
   6  -9  11       18.58       21.40      5.18 o
  -9  -8  11       12.40       13.91      3.03 o
  -8  -8  11       52.51       48.70      3.42 o
  -7  -8  11        6.67        6.88      1.75 o
  -6  -8  11      147.34      139.40      5.92 o
  -5  -8  11        0.00        1.06      1.71 o
  -4  -8  11       50.66       49.35      3.36 o
  -3  -8  11        0.43        1.93      1.58 o
  -2  -8  11       26.79       30.05      2.30 o
  -1  -8  11       34.46       30.94      2.03 o
   0  -8  11      115.24      110.18      4.29 o
   1  -8  11        8.42        9.43      1.64 o
   2  -8  11       40.10       36.03      2.50 o
   3  -8  11       61.00       65.97      3.46 o
   4  -8  11       29.60       33.33      2.55 o
   5  -8  11        1.47        2.65      1.95 o
   6  -8  11        0.04        1.35      2.38 o
   7  -8  11       21.26       27.10      6.10 o
  -9  -7  11        0.00       -0.76      2.18 o
  -8  -7  11       22.12       26.74      4.12 o
  -7  -7  11       20.15       20.12      3.16 o
  -6  -7  11      247.75      259.31      8.88 o
  -5  -7  11       47.28       56.68      2.96 o
  -4  -7  11      149.79      148.44      5.02 o
  -3  -7  11      410.03      390.70      9.13 o
  -2  -7  11        2.34        4.42      1.08 o
  -1  -7  11      108.41      106.09      3.65 o
   0  -7  11        2.38        2.10      1.26 o
   1  -7  11       17.53       18.38      1.86 o
   2  -7  11        8.39       10.10      1.62 o
   3  -7  11      101.46       98.23      3.25 o
   4  -7  11        1.25        0.38      1.45 o
   5  -7  11       11.59       10.48      1.91 o
   6  -7  11        0.05       -0.77      2.04 o
   7  -7  11       27.28       38.15      4.44 o
  -9  -6  11        5.54        1.59      2.40 o
  -8  -6  11        5.18        5.53      3.55 o
  -7  -6  11        4.50        1.82      2.14 o
  -6  -6  11       30.19       33.03      2.76 o
  -5  -6  11        7.92        5.28      1.63 o
  -4  -6  11       74.42       80.34      2.41 o
  -3  -6  11       37.33       44.03      1.79 o
  -2  -6  11       22.68       26.72      1.43 o
  -1  -6  11      140.54      133.67      3.08 o
   0  -6  11      302.92      298.24      5.26 o
   1  -6  11      338.07      329.54      7.11 o
   2  -6  11     1280.05     1260.85     24.07 o
   3  -6  11        6.16       10.67      1.34 o
   4  -6  11      127.06      126.93      3.93 o
   5  -6  11       24.88       22.26      1.71 o
   6  -6  11       10.37        5.99      1.35 o
   7  -6  11       26.19       29.97      3.84 o
   8  -6  11        0.65        1.54      2.90 o
 -10  -5  11        0.01       -1.63      2.44 o
  -9  -5  11       16.19       14.05      4.11 o
  -8  -5  11       57.55       61.77      6.11 o
  -7  -5  11       20.80       21.67      3.90 o
  -6  -5  11      275.14      268.66     10.59 o
  -5  -5  11       72.37       71.39      3.69 o
  -4  -5  11       20.88       26.37      1.26 o
  -3  -5  11      617.22      611.08     12.34 o
  -2  -5  11      174.38      170.27      3.83 o
  -1  -5  11      431.12      438.77      7.69 o
   0  -5  11      343.44      346.74      5.91 o
   1  -5  11       18.92       17.10      0.99 o
   2  -5  11      171.24      166.61      3.81 o
   3  -5  11       42.76       49.55      2.10 o
   4  -5  11      178.49      162.35      4.50 o
   5  -5  11       87.62       89.40      3.50 o
   6  -5  11       95.96       97.77      5.72 o
   7  -5  11       16.69       18.68      2.48 o
   8  -5  11       12.19        9.08      3.19 o
   9  -5  11        1.96        1.42      4.54 o
 -10  -4  11        0.60        2.15      2.52 o
  -9  -4  11        1.57        1.99      3.26 o
  -8  -4  11       49.38       62.33      5.82 o
  -7  -4  11        8.83        5.64      2.14 o
  -6  -4  11       68.16       67.58      4.26 o
  -5  -4  11       48.88       44.52      3.31 o
  -4  -4  11        6.45        5.99      0.76 o
  -3  -4  11       79.69       75.88      2.07 o
  -2  -4  11      157.57      169.67      3.29 o
  -1  -4  11       28.47       27.00      1.09 o
   0  -4  11      883.28      841.48     13.09 o
   1  -4  11        0.09       -0.56      0.56 o
   2  -4  11     1709.36     1662.43     26.79 o
   3  -4  11      445.95      460.80      8.73 o
   4  -4  11       75.83       81.31      2.69 o
   5  -4  11       81.06       81.92      2.97 o
   6  -4  11       25.08       24.76      1.71 o
   7  -4  11      129.45      132.38      4.72 o
   8  -4  11        0.01       -0.83      1.57 o
   9  -4  11       12.46        9.94      2.55 o
 -10  -3  11        7.41        1.56      3.12 o
  -9  -3  11       43.06       41.59      4.83 o
  -8  -3  11       66.44       66.90      5.97 o
  -7  -3  11        7.48        6.95      2.84 o
  -6  -3  11        3.75        1.98      1.47 o
  -5  -3  11       78.22       81.42      3.79 o
  -4  -3  11      196.38      178.82      4.85 o
  -3  -3  11      181.11      187.65      3.49 o
  -2  -3  11      276.90      269.95      4.67 o
  -1  -3  11      760.62      756.24     11.87 o
   0  -3  11      503.70      489.89      7.48 o
   1  -3  11      208.28      208.02      3.79 o
   2  -3  11       17.26       18.37      1.09 o
   3  -3  11      178.88      166.48      3.28 o
   4  -3  11       50.65       49.91      1.84 o
   5  -3  11      179.58      155.29      4.05 o
   6  -3  11      139.85      133.63      3.80 o
   7  -3  11       23.41       19.67      1.69 o
   8  -3  11       26.86       25.99      2.30 o
   9  -3  11       29.49       39.49      4.04 o
  10  -3  11       13.99       18.30      3.55 o
  -9  -2  11        2.74        3.26      2.70 o
  -8  -2  11       13.99       16.60      3.26 o
  -7  -2  11       70.53       74.01      4.67 o
  -6  -2  11       13.63       17.84      3.19 o
  -5  -2  11       34.58       32.52      3.55 o
  -4  -2  11      156.32      150.23      4.04 o
  -3  -2  11       30.83       25.81      0.92 o
  -2  -2  11       82.02       80.10      1.78 o
  -1  -2  11      138.37      148.59      3.50 o
   0  -2  11       18.56       17.07      0.70 o
   1  -2  11       31.75       32.18      1.16 o
   2  -2  11       59.54       64.42      1.69 o
   3  -2  11      148.08      147.45      2.94 o
   4  -2  11        0.85        1.92      0.66 o
   5  -2  11      311.18      284.10      6.33 o
   6  -2  11      161.47      161.03      4.26 o
   7  -2  11      167.84      170.46      4.94 o
   8  -2  11       78.07       77.05      6.00 o
   9  -2  11        1.30        3.14      1.92 o
  10  -2  11        0.45        2.59      2.34 o
  -9  -1  11        2.40       -1.99      2.13 o
  -8  -1  11       48.01       50.09      3.63 o
  -7  -1  11       26.87       32.73      3.05 o
  -6  -1  11      732.33      716.02     24.22 o
  -5  -1  11      467.80      452.06     16.51 o
  -4  -1  11      573.53      573.44     12.42 o
  -3  -1  11      628.91      575.69     10.20 o
  -2  -1  11      102.52       99.31      1.87 o
  -1  -1  11       19.47       15.54      0.58 o
   0  -1  11      453.58      431.79      6.22 o
   1  -1  11      999.55      929.76     13.65 o
   2  -1  11      153.07      153.58      3.06 o
   3  -1  11      148.67      137.84      2.73 o
   4  -1  11       14.25       15.12      0.89 o
   5  -1  11       79.66       81.70      2.27 o
   6  -1  11       57.03       60.51      2.60 o
   7  -1  11       92.28       95.10      3.46 o
   8  -1  11       46.77       42.76      2.66 o
   9  -1  11       33.50       44.93      3.20 o
  10  -1  11        3.95        6.13      5.04 o
  -9   0  11        2.63       12.62      5.39 o
  -8   0  11       43.03       40.32      6.39 o
  -7   0  11       40.34       41.36      4.61 o
  -6   0  11      175.24      178.98      7.27 o
  -5   0  11       75.50       73.94      4.05 o
  -4   0  11      184.68      187.22      7.72 o
  -3   0  11       30.73       35.13      1.52 o
  -2   0  11      436.34      467.38     10.01 o
  -1   0  11      215.17      207.16      4.53 o
   0   0  11       16.45       18.04      0.59 o
   1   0  11      436.11      434.00      6.57 o
   2   0  11      273.75      283.63      4.52 o
   3   0  11        5.98        7.33      0.63 o
   4   0  11      143.14      156.59      3.27 o
   5   0  11       39.53       40.60      1.51 o
   6   0  11       14.19       15.65      1.37 o
   7   0  11       30.69       29.46      2.19 o
   8   0  11       86.65       92.49      3.77 o
   9   0  11        0.39       -1.11      1.72 o
  10   0  11       14.67       13.25      2.70 o
  11   0  11       25.19       33.78      3.71 o
  -9   1  11        3.70        8.94      5.11 o
  -8   1  11       27.53       28.95      5.82 o
  -7   1  11        3.45        1.42      3.55 o
  -6   1  11       16.47       21.43      4.54 o
  -5   1  11      292.72      248.12     15.28 o
  -4   1  11      244.80      223.98     13.70 o
  -3   1  11     1086.01     1102.57     31.46 o
  -2   1  11      329.29      354.74     20.54 o
  -1   1  11     2009.18     1966.53     44.23 o
   0   1  11     1462.19     1432.78     33.85 o
   1   1  11       26.70       22.88      0.78 o
   2   1  11        0.04       -0.08      0.33 o
   3   1  11      461.50      449.44      7.25 o
   4   1  11      136.35      133.74      2.85 o
   5   1  11       16.45       17.20      1.05 o
   6   1  11      427.20      415.70      9.50 o
   7   1  11       41.48       43.88      3.02 o
   8   1  11      193.30      199.71      6.11 o
   9   1  11        4.16        2.68      1.66 o
  10   1  11       77.26       71.70      4.36 o
  11   1  11       14.62       17.04      2.99 o
  -8   2  11        4.45        2.55      4.26 o
  -7   2  11        4.12        2.55      3.55 o
  -6   2  11        2.32        2.27      3.12 o
  -5   2  11       26.09       26.11      4.26 o
  -4   2  11       10.97       10.50      3.12 o
  -3   2  11        0.34       -1.99      1.99 o
  -2   2  11        3.52        4.95      1.91 o
  -1   2  11        8.29        5.86      2.55 o
   0   2  11       10.55       16.10      1.52 o
   1   2  11       33.94       38.83      1.21 o
   2   2  11      219.48      226.11      3.86 o
   3   2  11      401.90      403.80      7.34 o
   4   2  11      198.43      184.67      3.82 o
   5   2  11      234.09      224.07      4.95 o
   6   2  11      241.33      224.45      5.61 o
   7   2  11      325.42      317.98      8.46 o
   8   2  11       26.20       28.83      2.21 o
   9   2  11       34.26       39.98      3.01 o
  10   2  11        1.67        1.96      1.80 o
  11   2  11       42.97       56.62      5.11 o
  -8   3  11       64.57       70.58      8.24 o
  -7   3  11        2.73        3.12      3.55 o
  -6   3  11        0.06       -0.99      2.55 o
  -5   3  11      197.12      181.37     12.11 o
  -4   3  11       11.25       10.07      3.12 o
  -3   3  11     1483.81     1500.19     73.51 o
  -2   3  11       33.10       37.58      2.89 o
  -1   3  11      424.62      409.65     15.37 o
   0   3  11      421.99      391.11     11.68 o
   1   3  11      632.09      653.04     13.73 o
   2   3  11      279.12      250.83      4.84 o
   3   3  11      132.46      147.38      3.80 o
   4   3  11      296.44      279.21      7.42 o
   5   3  11      117.98      106.99      3.47 o
   6   3  11      281.41      265.59      6.34 o
   7   3  11        0.01       -1.06      1.06 o
   8   3  11      105.84      107.56      4.03 o
   9   3  11       23.43       21.90      2.17 o
  10   3  11       24.76       21.38      2.38 o
  11   3  11       17.95       17.89      3.09 o
  -8   4  11       12.06       13.48      5.11 o
  -7   4  11       53.67       63.47      7.53 o
  -6   4  11        2.56        4.96      3.40 o
  -5   4  11       29.74       32.36      4.83 o
  -4   4  11      249.38      226.12     13.70 o
  -3   4  11       22.82       18.87      3.26 o
  -2   4  11      411.76      353.47     40.58 o
  -1   4  11       76.06       76.35      4.37 o
   0   4  11      586.68      551.19     15.52 o
   1   4  11        0.02        1.08      0.44 o
   2   4  11      518.92      494.10     10.72 o
   3   4  11      128.14      140.43      4.13 o
   4   4  11      715.13      700.49     17.02 o
   5   4  11      432.69      414.40     10.68 o
   6   4  11      370.01      369.81      9.52 o
   7   4  11        9.90       12.35      1.75 o
   8   4  11        1.48        1.02      1.57 o
   9   4  11       17.52       15.43      2.43 o
  10   4  11       59.54       63.45      4.09 o
  11   4  11        2.30       -2.84      3.26 o
  -7   5  11       14.39       24.83      5.39 o
  -6   5  11       10.81       16.88      4.40 o
  -5   5  11       43.26       42.45      5.39 o
  -4   5  11       14.83       16.60      3.41 o
  -3   5  11      255.18      222.18     13.13 o
  -2   5  11      104.12      109.50      7.39 o
  -1   5  11      108.38      101.68      3.97 o
   0   5  11      256.71      256.42      7.95 o
   1   5  11      214.37      232.69      4.92 o
   2   5  11       14.73       13.95      1.24 o
   3   5  11      142.01      139.94      4.24 o
   4   5  11       53.64       49.96      2.34 o
   5   5  11       85.06       85.06      3.35 o
   6   5  11      545.97      535.99     20.55 o
   7   5  11      150.40      143.62      7.52 o
   8   5  11      201.98      184.39     10.69 o
   9   5  11        2.79        5.41      1.81 o
  10   5  11        3.84        2.15      2.01 o
  11   5  11        1.28       -2.57      2.57 o
  -6   6  11        1.66       -0.71      3.12 o
  -5   6  11       44.23       43.72      5.68 o
  -4   6  11       19.29       19.72      3.69 o
  -3   6  11        0.94        1.84      2.27 o
  -2   6  11       66.26       45.46      4.40 o
  -1   6  11       53.52       60.76      4.76 o
   0   6  11      162.34      185.55     15.45 o
   1   6  11      128.76      128.03      7.70 o
   2   6  11      166.12      159.06      5.71 o
   3   6  11      465.75      474.12     10.48 o
   4   6  11       72.12       69.40      4.47 o
   5   6  11      475.60      426.74     12.82 o
   6   6  11      167.54      157.27      7.89 o
   7   6  11       28.39       24.48      3.33 o
   8   6  11        2.70        1.87      3.83 o
   9   6  11       40.82       45.84      4.97 o
  10   6  11       59.48       66.80      5.78 o
  11   6  11        4.10        5.17      3.25 o
  -6   7  11        0.08        1.42      3.40 o
  -5   7  11        1.30        2.84      3.12 o
  -4   7  11       57.76       63.47      6.25 o
  -3   7  11        2.99        1.13      2.13 o
  -2   7  11       84.61       78.58      5.83 o
  -1   7  11       54.03       61.21      4.54 o
   0   7  11       20.55       25.10      2.23 o
   1   7  11        0.03        0.94      1.28 o
   2   7  11        3.74       -1.42      3.83 o
   3   7  11      155.62      145.69      3.96 o
   4   7  11      238.61      241.53      6.88 o
   5   7  11        0.89       -0.26      0.87 o
   6   7  11       73.43       67.19      5.83 o
   7   7  11        0.53        1.50      2.28 o
   8   7  11      148.30      150.71      8.16 o
   9   7  11        0.73       -0.96      3.26 o
  10   7  11       34.68       33.63      3.48 o
  11   7  11       21.91       22.80      4.19 o
  -5   8  11        1.07       -1.56      3.12 o
  -4   8  11        2.06        8.51      3.40 o
  -3   8  11        3.80        4.82      2.55 o
  -2   8  11       18.97       15.04      2.70 o
  -1   8  11        9.32       10.36      1.99 o
   0   8  11        3.23        3.70      3.48 o
   1   8  11       28.03       27.72      2.40 o
   2   8  11       93.89      101.21      9.24 o
   3   8  11      268.17      260.95     16.99 o
   4   8  11        7.09        6.45      1.82 o
   5   8  11       67.63       50.12     11.44 o
   6   8  11       62.63       64.79      6.18 o
   7   8  11        0.72       -1.44      1.83 o
   8   8  11       12.42       13.24      2.38 o
   9   8  11        0.27        4.11      2.06 o
  10   8  11        2.69        4.34      2.45 o
  11   8  11        1.05       -2.71      2.88 o
  -4   9  11       26.25       33.92      4.97 o
  -3   9  11       80.43       89.21      7.24 o
  -2   9  11        1.44        1.84      1.99 o
  -1   9  11       13.51       16.32      2.41 o
   0   9  11        4.75        7.23      1.70 o
   1   9  11        0.89        0.89      1.22 o
   2   9  11        4.88        4.26      4.68 o
   3   9  11        0.32        3.40      4.68 o
   4   9  11       60.17       58.09      7.81 o
   5   9  11        7.87        9.66      2.09 o
   6   9  11       13.68        8.32      2.76 o
   7   9  11       54.33       56.10      3.73 o
   8   9  11       79.91       87.59      4.86 o
   9   9  11        9.30        9.27      2.87 o
  10   9  11        3.45        0.28      4.47 o
  -3  10  11        2.73        2.55      2.69 o
  -2  10  11        0.79        3.83      2.27 o
  -1  10  11        1.97        1.84      1.84 o
   0  10  11       26.51       31.08      2.98 o
   1  10  11        2.75        2.66      1.49 o
   2  10  11      112.59      131.80     11.23 o
   3  10  11       78.70       82.97      8.95 o
   4  10  11        7.03        6.67      4.82 o
   5  10  11        1.99       -0.57      4.96 o
   6  10  11        0.26        2.15      2.06 o
   7  10  11        0.23       -1.24      1.96 o
   8  10  11        0.50        2.32      5.11 o
   9  10  11        7.59        6.77      2.99 o
  10  10  11        1.14        4.57      3.26 o
  -2  11  11        5.46        8.79      2.98 o
  -1  11  11        9.51       12.63      2.41 o
   0  11  11       69.04       61.35      4.26 o
   1  11  11        0.23       -0.71      1.28 o
   2  11  11       81.91      103.57     10.23 o
   3  11  11        9.32        8.80      5.53 o
   4  11  11        0.01       -2.98      4.54 o
   5  11  11        8.22        5.11      5.39 o
   6  11  11        2.93       -2.70      4.82 o
   7  11  11        0.94       -0.08      2.62 o
   8  11  11        5.69        6.60      2.69 o
   9  11  11        1.54        2.07      2.58 o
   0  12  11        3.35        6.10      1.70 o
   2  12  11       14.52       22.13      6.38 o
   3  12  11       12.67       12.20      5.82 o
   4  12  11        1.10        1.84      5.25 o
   5  12  11        0.05       -4.96      4.96 o
   6  12  11        5.84        8.79      5.82 o
   7  12  11        2.86        9.93      6.24 o
   8  12  11        4.85        4.88      4.75 o
   3  13  11        7.85       13.62      6.38 o
   4  13  11        4.29        2.70      5.82 o
   5  13  11        5.94       15.60      6.67 o
   6  13  11       12.97       15.32      6.67 o
  -5 -12  12        0.49       -0.49      2.45 o
  -4 -12  12        6.76        9.06      2.93 o
  -3 -12  12        9.38        9.93      3.01 o
  -2 -12  12       53.21       50.60      4.57 o
  -1 -12  12        0.01       -1.58      2.15 o
   0 -12  12        4.60        6.48      4.96 o
   1 -12  12        0.68        1.10      2.46 o
  -7 -11  12        4.76       -2.70      3.40 o
  -6 -11  12        6.41        3.98      2.80 o
  -5 -11  12        3.80       -0.04      2.26 o
  -4 -11  12        9.98       13.45      2.49 o
  -3 -11  12       39.51       44.34      3.10 o
  -2 -11  12       34.74       29.60      2.95 o
  -1 -11  12        3.16        2.53      2.15 o
   0 -11  12       14.08       14.85      2.91 o
   1 -11  12        0.47        2.15      2.36 o
   2 -11  12        9.83        7.86      2.76 o
   3 -11  12        2.19        4.33      2.81 o
  -8 -10  12        4.39        1.28      4.26 o
  -7 -10  12        3.97        0.38      2.70 o
  -6 -10  12       16.05        8.80      2.03 o
  -5 -10  12        3.11       -0.16      1.86 o
  -4 -10  12        0.00        0.79      1.68 o
  -3 -10  12       13.66       19.88      2.97 o
  -2 -10  12       10.38       13.79      1.95 o
  -1 -10  12       10.47       11.64      2.64 o
   0 -10  12        5.58        7.22      1.94 o
   1 -10  12        0.05       -1.34      1.58 o
   2 -10  12        3.60        3.76      1.93 o
   3 -10  12        4.31        4.68      2.13 o
   4 -10  12        3.84        2.12      2.09 o
  -8  -9  12       70.44       75.41      6.68 o
  -7  -9  12       41.37       42.75      6.70 o
  -6  -9  12       29.19       31.07      3.68 o
  -5  -9  12       21.14       23.91      2.79 o
  -4  -9  12       10.96       14.77      2.29 o
  -3  -9  12        6.53        9.51      2.12 o
  -2  -9  12        2.32        4.12      1.48 o
  -1  -9  12        2.38       -0.71      1.27 o
   0  -9  12       65.02       59.61      3.25 o
   1  -9  12        2.26        1.93      1.42 o
   2  -9  12        1.15       -0.82      1.29 o
   3  -9  12        2.40        2.20      1.57 o
   4  -9  12       38.42       47.66      4.17 o
   5  -9  12        3.75        1.26      2.40 o
  -9  -8  12        1.47        1.57      2.46 o
  -8  -8  12        7.31        3.40      2.40 o
  -7  -8  12        8.72        4.51      2.50 o
  -6  -8  12        2.82        0.97      1.86 o
  -5  -8  12       40.28       39.15      2.75 o
  -4  -8  12      357.34      350.23     11.66 o
  -3  -8  12        0.50        1.20      1.89 o
  -2  -8  12      416.01      377.90     12.20 o
  -1  -8  12       66.25       50.29      2.87 o
   0  -8  12        1.72        2.70      1.90 o
   1  -8  12       32.57       34.30      2.47 o
   2  -8  12      138.74      143.29      5.26 o
   3  -8  12       12.64       12.78      1.90 o
   4  -8  12       13.88       17.43      2.16 o
   5  -8  12       21.89       17.25      2.65 o
   6  -8  12        0.08       -1.34      2.54 o
  -9  -7  12       27.78       26.25      3.46 o
  -8  -7  12       20.12       20.57      4.68 o
  -7  -7  12       16.64       19.58      4.26 o
  -6  -7  12        2.45        4.97      1.92 o
  -5  -7  12      117.70      111.86      5.02 o
  -4  -7  12      103.33      106.87      4.14 o
  -3  -7  12       40.44       40.89      2.31 o
  -2  -7  12      147.50      141.55      4.39 o
  -1  -7  12        1.92        1.42      1.13 o
   0  -7  12      210.82      199.26      6.34 o
   1  -7  12        2.30        0.24      1.60 o
   2  -7  12       54.61       59.20      2.55 o
   3  -7  12       13.17       14.32      1.48 o
   4  -7  12       83.82       85.38      3.93 o
   5  -7  12        7.00        8.88      1.93 o
   6  -7  12       34.19       29.31      3.24 o
   7  -7  12       15.54       17.64      3.65 o
  -9  -6  12        0.01       -3.26      3.26 o
  -8  -6  12        1.00       -2.84      2.84 o
  -7  -6  12        5.15        6.38      3.40 o
  -6  -6  12       22.77       25.55      4.47 o
  -5  -6  12       11.18        9.83      1.89 o
  -4  -6  12      278.21      264.32      7.50 o
  -3  -6  12        5.96        3.35      1.13 o
  -2  -6  12      726.36      691.81     12.81 o
  -1  -6  12       22.87       18.51      1.09 o
   0  -6  12      166.46      154.44      3.63 o
   1  -6  12      183.15      170.50      5.31 o
   2  -6  12       14.43       18.14      1.45 o
   3  -6  12      238.65      245.61      6.34 o
   4  -6  12       27.82       34.29      2.96 o
   5  -6  12      148.44      145.07      5.14 o
   6  -6  12        0.17       -0.69      1.13 o
   7  -6  12        8.95        3.48      3.83 o
   8  -6  12        1.03       -2.27      4.11 o
  -9  -5  12       46.12       44.57      5.54 o
  -8  -5  12        0.64       -1.84      2.98 o
  -7  -5  12       43.68       40.18      4.97 o
  -6  -5  12        6.19        5.58      2.15 o
  -5  -5  12      172.28      171.56      7.48 o
  -4  -5  12      165.22      170.82      5.44 o
  -3  -5  12       30.65       26.29      1.34 o
  -2  -5  12        6.10        8.61      0.93 o
  -1  -5  12      213.69      219.19      4.32 o
   0  -5  12        1.06        1.86      0.66 o
   1  -5  12      126.06      128.67      2.77 o
   2  -5  12        0.74       -0.29      0.79 o
   3  -5  12        5.32        4.33      1.30 o
   4  -5  12        0.87       -0.71      0.97 o
   5  -5  12       14.14       11.08      1.53 o
   6  -5  12       52.37       54.23      2.89 o
   7  -5  12        0.01       -0.40      1.30 o
   8  -5  12       46.69       60.28      9.30 o
   9  -5  12       14.14       21.99      6.10 o
  -9  -4  12        0.02       -1.99      2.98 o
  -8  -4  12       13.72       20.86      4.11 o
  -7  -4  12       14.29       17.59      3.69 o
  -6  -4  12       31.73       34.06      4.54 o
  -5  -4  12       13.29       12.33      2.05 o
  -4  -4  12        4.35        3.22      1.07 o
  -3  -4  12       38.52       35.33      1.57 o
  -2  -4  12      285.57      280.01      4.96 o
  -1  -4  12      290.69      289.05      4.80 o
   0  -4  12        0.03        0.04      0.44 o
   1  -4  12      372.98      338.66      6.54 o
   2  -4  12      303.29      297.43      5.57 o
   3  -4  12      319.13      312.62      6.32 o
   4  -4  12      644.40      651.22     13.08 o
   5  -4  12       30.61       34.00      1.88 o
   6  -4  12       33.36       48.77      2.28 o
   7  -4  12        3.26        1.27      1.37 o
   8  -4  12        0.25        0.92      2.11 o
   9  -4  12       12.05       15.40      2.99 o
  -9  -3  12        8.71        5.25      3.26 o
  -8  -3  12       32.62       35.77      4.54 o
  -7  -3  12        0.91       -2.13      2.41 o
  -6  -3  12      134.51      139.89      6.77 o
  -5  -3  12      119.71      122.49      6.02 o
  -4  -3  12       15.67       13.74      1.50 o
  -3  -3  12        1.68        1.33      0.79 o
  -2  -3  12       92.62       92.32      2.07 o
  -1  -3  12       78.74       78.28      1.77 o
   0  -3  12      472.96      462.10      7.13 o
   1  -3  12       35.94       37.18      1.36 o
   2  -3  12      181.29      181.04      3.70 o
   3  -3  12      187.30      184.39      3.80 o
   4  -3  12        8.27        5.29      1.09 o
   5  -3  12       17.06       14.89      1.46 o
   6  -3  12      161.28      148.87      4.13 o
   7  -3  12       87.85       86.74      4.03 o
   8  -3  12       50.55       52.69      3.07 o
   9  -3  12       95.89      101.01      5.53 o
  -9  -2  12       10.78        3.97      2.84 o
  -8  -2  12        6.12        2.70      2.55 o
  -7  -2  12        5.88        5.96      2.23 o
  -6  -2  12       47.88       51.74      3.81 o
  -5  -2  12      278.66      283.05     10.84 o
  -4  -2  12       11.03        9.09      1.30 o
  -3  -2  12       23.85       21.69      1.36 o
  -2  -2  12      199.24      204.39      3.84 o
  -1  -2  12      141.70      157.64      2.96 o
   0  -2  12      109.61      106.26      2.08 o
   1  -2  12     1865.95     1882.27     28.59 o
   2  -2  12     1268.23     1218.63     20.06 o
   3  -2  12        4.74        6.62      0.80 o
   4  -2  12      535.99      522.80      8.62 o
   5  -2  12        0.08       -0.40      0.92 o
   6  -2  12      225.41      219.66      5.82 o
   7  -2  12        5.84       10.13      1.65 o
   8  -2  12        0.06        0.77      1.53 o
   9  -2  12        2.37        1.95      2.25 o
  10  -2  12       10.11        9.07      3.19 o
  -9  -1  12        0.80       -1.99      1.99 o
  -8  -1  12       16.84       17.32      2.61 o
  -7  -1  12       12.22       10.28      2.77 o
  -6  -1  12        0.39        1.93      1.84 o
  -5  -1  12        1.77        4.53      1.78 o
  -4  -1  12       80.36       86.63      3.24 o
  -3  -1  12       63.81       62.25      2.61 o
  -2  -1  12      231.88      236.07      5.56 o
  -1  -1  12       10.27       11.69      1.13 o
   0  -1  12       58.78       58.96      1.23 o
   1  -1  12        6.43        5.80      0.53 o
   2  -1  12      948.45      941.47     14.62 o
   3  -1  12       91.41       91.58      2.23 o
   4  -1  12      110.51      111.92      2.63 o
   5  -1  12       76.91       78.48      2.44 o
   6  -1  12      182.96      181.87      5.05 o
   7  -1  12      271.12      271.94      7.61 o
   8  -1  12       19.61       17.26      2.02 o
   9  -1  12      134.49      146.86      5.85 o
  10  -1  12        7.17        8.56      2.66 o
  -9   0  12        1.84        1.56      4.26 o
  -8   0  12       15.03        6.67      4.68 o
  -7   0  12       57.85       66.88      7.67 o
  -6   0  12       10.09       11.87      4.11 o
  -5   0  12       14.53       12.99      1.93 o
  -4   0  12      191.77      179.14      7.09 o
  -3   0  12        2.82        1.81      1.23 o
  -2   0  12       48.87       49.11      2.21 o
  -1   0  12       18.62       14.75      1.23 o
   0   0  12       21.13       28.95      1.09 o
   1   0  12       14.53       12.75      0.89 o
   2   0  12        3.19        3.18      0.47 o
   3   0  12        0.28       -0.23      0.61 o
   4   0  12      391.37      383.95      6.83 o
   5   0  12      281.10      274.19      5.26 o
   6   0  12        3.89        3.83      1.22 o
   7   0  12      155.15      155.67      5.26 o
   8   0  12       75.16       71.04      3.36 o
   9   0  12       14.13       19.41      2.24 o
  10   0  12        0.15       -1.79      2.18 o
  11   0  12       11.80       17.05      3.06 o
  -8   1  12        0.04        0.14      3.83 o
  -7   1  12      139.72      128.59     11.09 o
  -6   1  12       60.83       44.17      5.96 o
  -5   1  12      129.56      144.40     10.53 o
  -4   1  12       58.81       46.02      5.26 o
  -3   1  12       68.86       57.74      6.61 o
  -2   1  12       53.80       57.04      3.91 o
  -1   1  12        9.31       12.12      4.26 o
   0   1  12        3.26        3.49      0.74 o
   1   1  12        2.24        2.10      0.46 o
   2   1  12        8.49        8.21      0.54 o
   3   1  12      190.75      173.86      3.59 o
   4   1  12       55.34       55.48      1.78 o
   5   1  12     1796.25     1774.87     32.78 o
   6   1  12       48.81       47.81      2.22 o
   7   1  12     1021.74     1005.42     21.51 o
   8   1  12        0.05        0.03      1.37 o
   9   1  12      147.27      139.68      5.05 o
  10   1  12        4.19        6.68      2.67 o
  11   1  12       10.97        6.72      2.86 o
  -8   2  12        0.74        0.28      3.83 o
  -7   2  12        9.13       10.78      4.26 o
  -6   2  12       29.02       37.61      5.53 o
  -5   2  12       67.77       69.61      6.96 o
  -4   2  12      172.82      147.13     10.11 o
  -3   2  12      228.45      209.89     12.84 o
  -2   2  12     1263.87     1263.37     44.71 o
  -1   2  12      891.99      944.27     33.74 o
   0   2  12       60.63       61.26      3.89 o
   1   2  12      726.03      752.97     26.30 o
   2   2  12       52.21       56.21      1.43 o
   3   2  12      278.54      290.12      5.47 o
   4   2  12      409.26      383.31      7.74 o
   5   2  12      299.41      301.27      5.94 o
   6   2  12        7.22        8.51      2.17 o
   7   2  12       78.94       80.45      3.38 o
   8   2  12      239.68      237.96      6.92 o
   9   2  12       13.48       14.52      2.06 o
  10   2  12       31.70       30.73      2.66 o
  11   2  12       25.43       28.62      3.55 o
  -8   3  12        0.91        1.42      3.97 o
  -7   3  12       14.18        8.09      4.26 o
  -6   3  12       20.63       26.68      4.97 o
  -5   3  12        5.83        4.54      3.12 o
  -4   3  12        6.26        3.69      2.55 o
  -3   3  12       36.67       35.78      4.40 o
  -2   3  12        0.01       -2.62      2.77 o
  -1   3  12        2.72        5.01      1.76 o
   0   3  12      162.33      155.12      6.90 o
   1   3  12       27.56       27.55      1.90 o
   2   3  12      196.63      196.75      8.00 o
   3   3  12        0.10        0.28      0.68 o
   4   3  12       77.42       74.86      2.90 o
   5   3  12      235.16      220.29      5.42 o
   6   3  12      435.96      413.64     10.54 o
   7   3  12        0.04       -1.35      1.35 o
   8   3  12       39.93       41.91      3.09 o
   9   3  12        0.85       -1.23      1.52 o
  10   3  12       23.39       20.84      2.38 o
  11   3  12        4.25       -0.61      2.38 o
  -7   4  12        7.20        2.55      3.83 o
  -6   4  12        1.62        0.00      3.12 o
  -5   4  12       23.78       23.27      4.40 o
  -4   4  12       12.98        7.66      2.98 o
  -3   4  12       47.47       51.40      5.25 o
  -2   4  12      160.93      140.71      9.11 o
  -1   4  12      104.58       89.09      4.85 o
   0   4  12       69.73       68.54      4.15 o
   1   4  12      766.40      802.00     28.86 o
   2   4  12      415.95      406.49     10.09 o
   3   4  12      394.63      406.23      9.15 o
   4   4  12      370.62      360.20     10.94 o
   5   4  12       26.88       25.10      1.82 o
   6   4  12        8.51        8.00      2.28 o
   7   4  12       18.42       21.65      3.40 o
   8   4  12        1.28        1.24      1.59 o
   9   4  12        1.62       -0.08      1.77 o
  10   4  12       35.12       29.99      3.13 o
  11   4  12        0.27        1.48      2.99 o
  -7   5  12        4.89       10.07      4.54 o
  -6   5  12        1.77        2.84      3.40 o
  -5   5  12        0.52        1.99      2.98 o
  -4   5  12        1.94        1.13      2.55 o
  -3   5  12       95.01       79.74      6.68 o
  -2   5  12        0.42       -0.57      1.84 o
  -1   5  12        7.46        9.20      1.78 o
   0   5  12       13.10       13.58      1.90 o
   1   5  12      126.75      128.02      4.73 o
   2   5  12      111.76      122.51      6.01 o
   3   5  12        5.72        3.04      1.15 o
   4   5  12       96.86       94.76      3.41 o
   5   5  12      162.68      151.19      4.83 o
   6   5  12      520.92      342.05     18.82 o
   7   5  12        0.06        0.99      2.06 o
   8   5  12      111.54      106.79      8.32 o
   9   5  12       40.34       40.10      2.84 o
  10   5  12        7.47        4.21      2.07 o
  11   5  12       39.50       50.76      4.38 o
  -6   6  12        1.72        0.28      3.26 o
  -5   6  12       31.71       34.06      5.39 o
  -4   6  12       21.01       15.89      3.69 o
  -3   6  12       22.74       23.98      3.69 o
  -2   6  12       53.60       52.12      4.97 o
  -1   6  12       85.21       70.07      5.26 o
   0   6  12      174.48      163.16      5.47 o
   1   6  12       29.09       26.02      1.77 o
   2   6  12      249.88      237.70      7.57 o
   3   6  12       56.74       51.42      6.39 o
   4   6  12     1072.97     1021.84     35.18 o
   5   6  12       69.11       69.74      3.04 o
   6   6  12      288.76      151.81      9.85 o
   7   6  12       34.33       30.82      3.57 o
   8   6  12        5.20        5.46      2.57 o
   9   6  12       10.65        6.22      3.04 o
  10   6  12       20.53       14.48      3.67 o
  11   6  12        0.19        6.38      5.96 o
  -5   7  12        0.19        1.56      3.12 o
  -4   7  12        0.44        4.96      2.98 o
  -3   7  12        1.54        0.85      2.27 o
  -2   7  12       70.07      103.56      7.24 o
  -1   7  12        0.71        3.26      1.99 o
   0   7  12      149.88      129.57      8.11 o
   1   7  12        0.64        1.74      1.44 o
   2   7  12       68.42       72.13      4.76 o
   3   7  12        3.73       15.75      4.82 o
   4   7  12        9.47        8.37      4.54 o
   5   7  12       72.09       76.00      4.95 o
   6   7  12       35.47       23.35      5.61 o
   7   7  12        4.80        4.52      8.58 o
   8   7  12       13.75       11.31      5.89 o
   9   7  12       10.39        8.10      2.96 o
  10   7  12       78.91       87.90      6.67 o
  11   7  12        3.57        2.25      3.20 o
  -4   8  12        0.25        4.40      3.12 o
  -3   8  12       40.35       45.71      4.97 o
  -2   8  12       48.44       57.07      5.11 o
  -1   8  12       15.44       15.89      2.55 o
   0   8  12        0.10        2.41      1.56 o
   1   8  12       55.48       42.29      5.68 o
   2   8  12      302.20      293.52     18.43 o
   3   8  12        0.02        0.57      4.26 o
   4   8  12      274.24      265.21     17.41 o
   5   8  12      108.31      114.18     10.52 o
   6   8  12        0.96       -4.40      4.40 o
   7   8  12       30.48       17.60      6.10 o
   8   8  12       10.16       10.92      5.67 o
   9   8  12        0.00       -1.14      2.14 o
  10   8  12        7.45        7.56      3.76 o
  -4   9  12        4.26        4.96      3.26 o
  -3   9  12        2.58        2.13      2.84 o
  -2   9  12        1.89        2.41      2.13 o
  -1   9  12        0.28        0.99      1.70 o
   0   9  12       46.03       42.02      3.69 o
   1   9  12        0.06       -1.48      3.69 o
   2   9  12        0.94        1.13      4.40 o
   3   9  12      174.34      189.51     13.81 o
   4   9  12       13.47       13.05      5.39 o
   5   9  12      251.53      257.30     11.69 o
   6   9  12        0.49       -1.73      1.73 o
   7   9  12       86.57       78.29      5.34 o
   8   9  12       65.35       61.60      5.04 o
   9   9  12       17.48       15.35      3.35 o
  10   9  12       93.93      100.44     10.66 o
  -2  10  12        0.27       -1.13      2.13 o
  -1  10  12        1.94        0.57      1.99 o
   0  10  12       15.60       14.33      2.27 o
   1  10  12        1.27        2.55      1.56 o
   2  10  12        0.01       -4.11      4.11 o
   3  10  12       50.01       57.65      7.95 o
   4  10  12        0.05       -1.42      4.68 o
   5  10  12        1.84        0.28      4.82 o
   6  10  12        9.67        4.60      4.33 o
   7  10  12       15.27       13.26      2.75 o
   8  10  12        4.87        4.59      2.66 o
   9  10  12        0.28       -0.83      2.45 o
  -1  11  12       11.80        9.79      2.55 o
   0  11  12        1.47        1.28      1.70 o
   1  11  12        4.34        4.11      1.70 o
   2  11  12       70.94       67.85     11.36 o
   3  11  12       26.34       33.06      6.81 o
   4  11  12        0.01       -4.40      4.54 o
   5  11  12       16.24       14.90      6.10 o
   6  11  12        0.53        0.43      5.39 o
   7  11  12       25.44       23.27      2.95 o
   8  11  12       37.96       48.94      4.34 o
   9  11  12        1.31       -1.42      2.84 o
   1  12  12        0.13        0.00      1.56 o
   2  12  12       45.55       41.59      3.55 o
   3  12  12        8.07       15.60      6.24 o
   4  12  12       21.88       24.26      7.09 o
   5  12  12        0.23       -0.28      5.53 o
   6  12  12        3.98       -5.39      5.39 o
   7  12  12        0.78       10.64      6.24 o
  -4 -12  13       14.40       13.14     10.07 o
  -3 -12  13       68.43       69.21      5.47 o
  -2 -12  13        2.05       -2.23      2.44 o
  -1 -12  13        9.43       10.77      3.09 o
   0 -12  13        2.83       -1.34      2.56 o
  -6 -11  13        2.36        3.26      4.11 o
  -5 -11  13        3.72       -0.46      2.62 o
  -4 -11  13        0.55        0.27      3.33 o
  -3 -11  13        1.98        0.98      1.92 o
  -2 -11  13        4.61        4.21      2.04 o
  -1 -11  13       24.34       21.71      3.39 o
   0 -11  13        0.11       -2.10      2.10 o
   1 -11  13       27.02       25.61      6.46 o
   2 -11  13        4.42        7.64      3.62 o
  -7 -10  13        9.66        9.77      2.78 o
  -6 -10  13        6.00        1.13      2.25 o
  -5 -10  13       44.54       40.02      2.70 o
  -4 -10  13       43.52       43.67      3.57 o
  -3 -10  13        6.18        8.79      2.29 o
  -2 -10  13       43.64       45.78      3.41 o
  -1 -10  13        4.51        2.69      1.79 o
   0 -10  13       15.11       15.36      2.39 o
   1 -10  13        0.05       -0.01      1.51 o
   2 -10  13        0.01       -1.58      1.75 o
   3 -10  13        2.31        1.04      2.01 o
   4 -10  13       10.24        6.71      2.46 o
  -8  -9  13        4.13        3.61      2.58 o
  -7  -9  13       13.34        8.37      3.40 o
  -6  -9  13        6.65        5.39      3.83 o
  -5  -9  13       16.55       13.76      3.06 o
  -4  -9  13        5.57        7.51      2.07 o
  -3  -9  13        0.20        3.33      1.83 o
  -2  -9  13       20.20       20.64      2.15 o
  -1  -9  13       68.00       61.64      3.38 o
   0  -9  13        7.87        5.30      1.58 o
   1  -9  13       12.43       17.15      2.13 o
   2  -9  13        0.00       -1.34      1.34 o
   3  -9  13       93.05      108.63      4.81 o
   4  -9  13       53.61       58.28      4.17 o
   5  -9  13        6.17        8.47      2.53 o
  -8  -8  13       25.53       31.55      3.60 o
  -7  -8  13        3.87        2.13      3.55 o
  -6  -8  13       50.36       47.59      4.50 o
  -5  -8  13        7.55        7.89      3.02 o
  -4  -8  13      285.31      280.34      8.29 o
  -3  -8  13        5.47        7.82      2.07 o
  -2  -8  13      156.80      157.24      5.01 o
  -1  -8  13       78.68       79.93      3.75 o
   0  -8  13        3.14        3.80      1.49 o
   1  -8  13        5.91        5.92      1.77 o
   2  -8  13        2.45        1.82      1.44 o
   3  -8  13        1.49       -1.10      1.41 o
   4  -8  13        2.20       -1.24      1.48 o
   5  -8  13        1.43        5.20      4.19 o
   6  -8  13        7.21        2.50      2.90 o
  -8  -7  13       30.87       30.23      5.11 o
  -7  -7  13        3.74        0.14      3.26 o
  -6  -7  13      103.11      100.78      7.96 o
  -5  -7  13        4.05        3.23      1.79 o
  -4  -7  13      123.31      113.62      6.41 o
  -3  -7  13        7.83        6.82      1.48 o
  -2  -7  13       11.93       13.05      2.11 o
  -1  -7  13       60.71       56.41      2.87 o
   0  -7  13      111.81      105.58      4.25 o
   1  -7  13        8.62        9.00      1.36 o
   2  -7  13       25.50       27.91      1.87 o
   3  -7  13        1.31        0.61      1.14 o
   4  -7  13       57.89       68.61      2.92 o
   5  -7  13        0.66       -0.64      1.56 o
   6  -7  13        2.03        3.23      2.29 o
   7  -7  13        1.00        7.80      5.11 o
  -9  -6  13        0.34       -2.13      3.40 o
  -8  -6  13       13.00        7.94      3.97 o
  -7  -6  13       33.47       27.82      4.68 o
  -6  -6  13      148.80      146.41      9.53 o
  -5  -6  13      233.30      234.81     12.97 o
  -4  -6  13       46.57       48.85      2.77 o
  -3  -6  13      299.71      303.05      7.67 o
  -2  -6  13      149.55      145.94      4.46 o
  -1  -6  13       47.23       47.17      1.74 o
   0  -6  13       98.27      101.63      2.82 o
   1  -6  13        1.82        1.24      1.05 o
   2  -6  13       26.21       30.59      1.74 o
   3  -6  13        1.93        2.81      1.13 o
   4  -6  13       12.26       10.92      1.48 o
   5  -6  13       16.94       22.01      1.85 o
   6  -6  13       14.88       15.10      1.78 o
   7  -6  13       18.89       22.80      4.82 o
   8  -6  13       34.53       41.16      7.38 o
  -9  -5  13        9.54        4.11      3.69 o
  -8  -5  13       46.54       49.83      5.68 o
  -7  -5  13        1.36       -2.55      2.84 o
  -6  -5  13      115.49      110.91      7.96 o
  -5  -5  13        2.73        0.71      2.55 o
  -4  -5  13       56.87       47.31      2.61 o
  -3  -5  13        0.91        0.17      1.12 o
  -2  -5  13       71.56       63.44      2.34 o
  -1  -5  13        4.64        5.90      1.08 o
   0  -5  13      147.59      142.20      3.15 o
   1  -5  13       98.26       84.06      2.13 o
   2  -5  13       32.01       30.19      1.72 o
   3  -5  13      253.80      229.69      5.47 o
   4  -5  13        0.02       -0.20      0.98 o
   5  -5  13       11.83       10.17      1.39 o
   6  -5  13        0.02       -1.14      1.23 o
   7  -5  13       13.43       17.32      2.11 o
   8  -5  13        3.47        9.41      2.45 o
  -9  -4  13       27.93       21.14      4.40 o
  -8  -4  13        1.64        0.43      2.98 o
  -7  -4  13      135.06      149.20      9.39 o
  -6  -4  13      116.08      118.59      8.11 o
  -5  -4  13      571.79      547.94     25.44 o
  -4  -4  13        4.30        5.15      1.94 o
  -3  -4  13      252.17      246.02      5.60 o
  -2  -4  13       30.06       19.44      1.27 o
  -1  -4  13      749.91      755.50     12.04 o
   0  -4  13      390.73      378.08      6.35 o
   1  -4  13       37.57       36.26      1.32 o
   2  -4  13        6.63       10.19      0.94 o
   3  -4  13       24.42       23.50      1.54 o
   4  -4  13      208.21      187.95      4.74 o
   5  -4  13       43.55       44.07      2.19 o
   6  -4  13       32.73       33.93      2.21 o
   7  -4  13        0.18       -1.34      1.34 o
   8  -4  13       17.21       31.08      4.75 o
   9  -4  13        1.91        3.83      2.84 o
  -9  -3  13        0.72       -2.27      2.98 o
  -8  -3  13        4.20        0.14      2.84 o
  -7  -3  13       10.97       11.35      3.26 o
  -6  -3  13        0.43        0.85      2.55 o
  -5  -3  13      110.29      125.68      6.29 o
  -4  -3  13       31.64       32.77      2.47 o
  -3  -3  13       41.64       49.97      2.43 o
  -2  -3  13        3.62        3.14      0.90 o
  -1  -3  13        1.31        0.45      0.59 o
   0  -3  13        4.76        5.38      0.79 o
   1  -3  13       25.40       21.20      1.03 o
   2  -3  13      217.59      214.86      4.05 o
   3  -3  13     1594.25     1570.52     25.48 o
   4  -3  13       21.01       20.20      1.51 o
   5  -3  13      239.04      233.88      5.61 o
   6  -3  13        1.73        0.65      1.28 o
   7  -3  13       32.70       34.13      2.33 o
   8  -3  13        0.61       -0.81      1.52 o
   9  -3  13       11.38       16.11      3.69 o
  -9  -2  13        0.67       -0.28      2.55 o
  -8  -2  13       10.90        7.80      2.98 o
  -7  -2  13       72.82       81.45      4.94 o
  -6  -2  13       51.35       52.59      3.94 o
  -5  -2  13      240.27      257.62     10.18 o
  -4  -2  13       24.36       24.76      1.82 o
  -3  -2  13       51.19       59.77      2.70 o
  -2  -2  13       36.96       38.30      2.02 o
  -1  -2  13        0.55       -0.40      1.01 o
   0  -2  13      107.98       98.75      2.00 o
   1  -2  13      334.04      331.66      5.95 o
   2  -2  13        5.43        6.98      0.77 o
   3  -2  13      103.21      110.20      2.52 o
   4  -2  13        7.81        8.05      0.92 o
   5  -2  13       14.10       12.08      1.51 o
   6  -2  13        0.89       -1.20      1.20 o
   7  -2  13       13.98       12.64      1.85 o
   8  -2  13       21.51       16.59      2.14 o
   9  -2  13        1.46        3.42      2.35 o
  10  -2  13        8.73        9.51      2.79 o
  -8  -1  13        1.35        0.82      1.89 o
  -7  -1  13       60.23       50.96      3.61 o
  -6  -1  13        5.70        2.96      1.86 o
  -5  -1  13      238.58      252.37     11.62 o
  -4  -1  13      212.69      206.75      8.29 o
  -3  -1  13      465.54      497.07     12.17 o
  -2  -1  13      148.98      129.77      4.01 o
  -1  -1  13       22.84       19.60      1.43 o
   0  -1  13       12.51        8.95      1.07 o
   1  -1  13      522.72      472.18      8.05 o
   2  -1  13      750.05      758.07     12.60 o
   3  -1  13      930.91      884.12     15.73 o
   4  -1  13       89.41       87.46      2.36 o
   5  -1  13      591.09      575.31     12.80 o
   6  -1  13       58.44       56.17      2.86 o
   7  -1  13       25.57       33.41      2.39 o
   8  -1  13       79.37       87.09      3.84 o
   9  -1  13        6.19        4.19      1.84 o
  10  -1  13       19.54       35.54      5.25 o
  -8   0  13        6.02        1.70      4.11 o
  -7   0  13        0.93        1.99      3.83 o
  -6   0  13      116.56      106.79      9.67 o
  -5   0  13        7.69        8.91      1.82 o
  -4   0  13      204.79      210.99      8.11 o
  -3   0  13       15.57       23.14      2.54 o
  -2   0  13      394.96      397.61      9.83 o
  -1   0  13       27.92       33.73      1.79 o
   0   0  13        1.97        1.98      0.85 o
   1   0  13        8.14       10.06      0.71 o
   2   0  13        1.04        1.09      0.65 o
   3   0  13       59.64       58.26      1.81 o
   4   0  13       52.19       51.59      1.79 o
   5   0  13       65.53       62.86      2.54 o
   6   0  13       39.93       34.55      2.04 o
   7   0  13        6.44        7.22      1.64 o
   8   0  13        1.43        0.94      1.53 o
   9   0  13       32.08       27.63      2.51 o
  10   0  13        0.14        0.01      2.28 o
  -8   1  13       33.31       38.60      7.10 o
  -7   1  13        5.73        4.40      3.97 o
  -6   1  13       15.30       19.86      4.82 o
  -5   1  13        4.00        2.41      2.98 o
  -4   1  13      118.11      110.95      8.68 o
  -3   1  13      301.15      291.26     11.87 o
  -2   1  13      995.39      966.65     34.70 o
  -1   1  13      801.42      820.49     29.68 o
   0   1  13        7.50       11.29      1.29 o
   1   1  13       26.05       20.63      0.87 o
   2   1  13      406.31      378.43      7.43 o
   3   1  13      339.19      307.03      5.83 o
   4   1  13      192.80      179.04      4.04 o
   5   1  13      764.79      736.79     14.41 o
   6   1  13      359.52      348.84      8.27 o
   7   1  13       48.61       56.65      2.58 o
   8   1  13        0.59       -1.88      1.88 o
   9   1  13       19.94       17.40      2.27 o
  10   1  13       11.09       14.82      2.95 o
  11   1  13       11.03       16.92      4.40 o
  -8   2  13        6.88        8.09      4.82 o
  -7   2  13       20.01       29.23      5.96 o
  -6   2  13        0.69       -2.84      2.98 o
  -5   2  13       54.65       47.57      5.96 o
  -4   2  13       83.58       89.53      7.53 o
  -3   2  13      119.91      130.17      9.25 o
  -2   2  13       18.85       22.32      4.47 o
  -1   2  13      728.62      700.44     25.61 o
   0   2  13      121.50      118.76      5.94 o
   1   2  13        8.31        9.52      2.20 o
   2   2  13       21.15       18.92      1.19 o
   3   2  13       14.14       17.88      0.98 o
   4   2  13      276.41      254.82      6.12 o
   5   2  13       75.61       68.25      2.12 o
   6   2  13       34.54       32.30      1.82 o
   7   2  13       54.15       54.43      3.57 o
   8   2  13        8.68        7.15      1.53 o
   9   2  13       42.71       43.82      2.87 o
  10   2  13        6.87        6.35      2.03 o
  11   2  13       44.17       41.14      8.23 o
  -7   3  13        0.03        0.43      3.69 o
  -6   3  13        3.29        6.24      3.83 o
  -5   3  13       26.91       26.68      4.68 o
  -4   3  13       12.82        9.22      3.12 o
  -3   3  13        0.04       -1.13      2.13 o
  -2   3  13        5.02        2.95      1.91 o
  -1   3  13      193.20      189.46      8.34 o
   0   3  13        0.06       -0.85      1.40 o
   1   3  13       43.77       40.74      6.75 o
   2   3  13      302.65      278.42     11.34 o
   3   3  13       71.11       81.01      2.87 o
   4   3  13      153.89      143.82      3.97 o
   5   3  13        6.26        6.34      0.97 o
   6   3  13       29.79       28.21      3.26 o
   7   3  13        1.46       -0.01      1.40 o
   8   3  13        2.47        0.46      1.80 o
   9   3  13       21.61       22.27      2.78 o
  10   3  13        4.79        2.26      2.07 o
  11   3  13        2.57        0.28      2.69 o
  -7   4  13        8.65       10.64      4.82 o
  -6   4  13        1.86        3.83      3.69 o
  -5   4  13       30.05       33.92      5.11 o
  -4   4  13       72.82       75.86      6.96 o
  -3   4  13       98.95      100.51      7.82 o
  -2   4  13      300.84      332.90     18.43 o
  -1   4  13        0.44       -2.18      4.75 o
   0   4  13      169.96      165.72      7.48 o
   1   4  13      648.88      651.43     23.90 o
   2   4  13       10.22       14.51      2.19 o
   3   4  13      279.72      285.20     11.68 o
   4   4  13        3.22        4.88      1.99 o
   5   4  13      148.11      133.85      4.42 o
   6   4  13       42.10       45.90      3.78 o
   7   4  13        5.68        2.89      1.82 o
   8   4  13       60.68       64.82      3.53 o
   9   4  13       12.10       11.13      2.21 o
  10   4  13        1.22        2.66      2.11 o
  11   4  13       14.56       15.32      3.50 o
  -6   5  13        0.24       -1.42      3.26 o
  -5   5  13        1.31        2.55      3.12 o
  -4   5  13       11.39        6.67      2.98 o
  -3   5  13        6.11        3.40      2.41 o
  -2   5  13       43.96       35.78      4.26 o
  -1   5  13       98.51       83.99      4.88 o
   0   5  13       73.31       68.78      5.26 o
   1   5  13        5.90        9.04      2.13 o
   2   5  13      445.43      423.71     16.28 o
   3   5  13      251.87      256.90     11.99 o
   4   5  13       39.81       23.43      5.25 o
   5   5  13       67.68       67.61      7.74 o
   6   5  13       84.45       79.16      8.39 o
   7   5  13       49.56       53.87      4.44 o
   8   5  13       27.80       30.48      3.82 o
   9   5  13       20.12       13.30      4.75 o
  10   5  13       34.69       43.47      3.57 o
  11   5  13        0.42       -2.43      2.43 o
  -6   6  13       11.67       12.20      4.54 o
  -5   6  13        0.00        2.13      3.12 o
  -4   6  13       34.59       42.15      5.25 o
  -3   6  13        8.71        7.09      2.84 o
  -2   6  13      297.27      274.12     15.56 o
  -1   6  13      106.78      104.65      7.11 o
   0   6  13       80.20       91.94      7.32 o
   1   6  13       53.86       51.76      3.60 o
   2   6  13      132.08      143.69      6.80 o
   3   6  13      262.50      277.95     17.35 o
   4   6  13       14.89       28.80      5.68 o
   5   6  13        1.22        2.13      3.97 o
   6   6  13       90.41       92.96      9.67 o
   7   6  13       21.70       23.84      5.96 o
   8   6  13       47.84       56.65      7.81 o
   9   6  13        3.04        2.31      2.66 o
  10   6  13       24.28       22.28      6.81 o
  11   6  13        1.21        2.98      5.82 o
  -5   7  13        0.27        1.28      3.12 o
  -4   7  13        3.81        2.13      2.98 o
  -3   7  13       10.07        8.80      2.98 o
  -2   7  13        3.04        0.28      2.13 o
  -1   7  13        3.97        4.54      2.13 o
   0   7  13      102.65      105.27      5.49 o
   1   7  13       34.46       26.20      2.61 o
   2   7  13      132.30      113.47      5.79 o
   3   7  13      131.71      140.15     11.24 o
   4   7  13       27.48       23.84      5.54 o
   5   7  13      169.54      167.31     12.96 o
   6   7  13      348.12      325.91     20.73 o
   7   7  13       78.89       78.43      8.95 o
   8   7  13       29.19       31.08      6.67 o
   9   7  13        3.92        2.70      5.25 o
  10   7  13       31.14       24.84      7.10 o
  11   7  13        8.34        2.41      4.11 o
  -4   8  13       10.20       11.63      3.83 o
  -3   8  13        6.97        8.65      3.12 o
  -2   8  13        1.44        0.71      2.13 o
  -1   8  13       26.02       27.39      3.26 o
   0   8  13       16.95       17.31      2.70 o
   1   8  13       22.31       24.74      2.51 o
   2   8  13       28.75       30.85      4.26 o
   3   8  13        9.69       15.32      5.25 o
   4   8  13       44.57       52.11      7.38 o
   5   8  13       14.26       20.43      5.96 o
   6   8  13       37.61       29.67      6.67 o
   7   8  13        0.05       -1.99      4.68 o
   8   8  13        0.61       -0.28      4.96 o
   9   8  13       13.89       17.59      6.53 o
  10   8  13       20.00       24.67      4.19 o
  -3   9  13        0.35        0.71      2.84 o
  -2   9  13        6.62        9.50      2.84 o
  -1   9  13       17.18       20.86      2.98 o
   0   9  13        1.34        0.28      1.70 o
   1   9  13       79.47       85.34      4.83 o
   2   9  13       34.52       42.06      4.75 o
   3   9  13       20.95       19.01      5.68 o
   4   9  13        9.76        5.11      4.82 o
   5   9  13        6.86        5.74      3.40 o
   6   9  13        0.08       -0.03      1.96 o
   7   9  13        0.44       -1.30      3.97 o
   8   9  13       56.47       58.05      6.89 o
   9   9  13       33.18       35.23      4.36 o
  10   9  13        2.49        3.32      3.24 o
  -2  10  13        1.15        2.98      2.69 o
  -1  10  13        4.39        2.70      2.13 o
   0  10  13       22.66       21.28      2.84 o
   1  10  13        9.14        2.13      1.70 o
   2  10  13       10.81       13.40      3.12 o
   3  10  13       29.60       35.91      6.95 o
   4  10  13       19.79       14.47      5.82 o
   5  10  13        0.48       -4.68      4.68 o
   6  10  13        2.19       -1.53      4.04 o
   7  10  13        6.70        1.28      2.20 o
   8  10  13        4.29        0.57      2.55 o
   9  10  13       46.37       47.81      4.88 o
   0  11  13        2.41        2.13      1.99 o
   1  11  13       12.42       10.92      2.27 o
   2  11  13       22.75       22.68      2.71 o
   3  11  13        6.14        5.11      5.53 o
   4  11  13        0.03       -3.97      4.82 o
   5  11  13        0.13       -4.96      4.96 o
   6  11  13        2.31       -1.42      5.25 o
   7  11  13        9.22        4.82      5.82 o
   8  11  13        0.42       -0.81      2.21 o
   1  12  13        0.36        1.99      1.84 o
   2  12  13        3.04        3.55      1.99 o
   3  12  13       25.73       30.08      7.38 o
   4  12  13       25.83       24.55      7.10 o
   5  12  13        0.21       -4.96      4.96 o
   6  12  13        0.32       -0.57      5.53 o
  -2 -12  14       10.55        5.39      4.40 o
  -1 -12  14        0.06       -3.26      3.26 o
  -5 -11  14        9.75        7.09      4.82 o
  -4 -11  14        0.02        2.29      2.66 o
  -3 -11  14       26.30       24.16      4.61 o
  -2 -11  14        7.10        7.11      3.33 o
  -1 -11  14       73.71       82.01      6.25 o
   0 -11  14        1.03       -0.05      2.36 o
   1 -11  14       51.38       68.22      5.47 o
   2 -11  14        1.26        4.96      4.26 o
  -6 -10  14        6.40        3.72      2.51 o
  -5 -10  14       12.08       13.90      4.97 o
  -4 -10  14        8.25       11.77      4.40 o
  -3 -10  14       19.96       17.08      2.24 o
  -2 -10  14       14.07       14.30      2.48 o
  -1 -10  14       10.17        9.69      2.23 o
   0 -10  14        4.52        5.68      1.79 o
   1 -10  14        0.03       -1.13      1.60 o
   2 -10  14        0.01       -1.88      1.88 o
   3 -10  14        4.77        3.80      2.32 o
  -7  -9  14        3.02        4.54      4.11 o
  -6  -9  14        3.71        6.81      4.54 o
  -5  -9  14        6.38        1.70      3.69 o
  -4  -9  14        1.12       -1.13      3.26 o
  -3  -9  14       22.87       18.16      2.59 o
  -2  -9  14       18.09       16.30      2.39 o
  -1  -9  14        0.26        1.02      1.58 o
   0  -9  14        0.97        2.98      1.58 o
   1  -9  14        9.46       10.39      1.93 o
   2  -9  14       16.66       22.46      2.44 o
   3  -9  14       15.47       16.92      2.75 o
   4  -9  14       17.36       24.20      3.12 o
   5  -9  14        1.55        4.96      4.40 o
  -8  -8  14        9.19        8.37      4.26 o
  -7  -8  14       35.39       46.41      6.10 o
  -6  -8  14       49.04       70.99      7.10 o
  -5  -8  14      165.20      163.46     18.07 o
  -4  -8  14        1.62        3.92      2.40 o
  -3  -8  14       58.30       47.81      4.04 o
  -2  -8  14        0.32        2.09      1.34 o
  -1  -8  14        8.10        6.78      1.78 o
   0  -8  14       38.18       35.82      2.66 o
   1  -8  14       20.41       16.85      2.10 o
   2  -8  14        6.93        8.75      1.83 o
   3  -8  14       17.30       19.57      2.52 o
   4  -8  14        1.00       -0.35      1.64 o
   5  -8  14        6.15        6.74      2.48 o
   6  -8  14       16.71       14.90      5.53 o
  -8  -7  14        0.31        3.12      3.69 o
  -7  -7  14        3.80        1.13      3.55 o
  -6  -7  14       52.20       64.18      6.53 o
  -5  -7  14       39.88       47.70      5.68 o
  -4  -7  14       29.81       37.27     11.85 o
  -3  -7  14        0.06       -1.20      1.33 o
  -2  -7  14      246.84      247.14      6.09 o
  -1  -7  14       80.28       71.25      3.10 o
   0  -7  14       78.99       74.88      3.15 o
   1  -7  14        0.03       -1.19      1.29 o
   2  -7  14      240.19      249.45      6.58 o
   3  -7  14        4.40        4.47      1.37 o
   4  -7  14       63.95       66.74      2.95 o
   5  -7  14        5.22        4.89      1.42 o
   6  -7  14        4.71       -0.30      2.86 o
   7  -7  14        0.09       -3.26      4.54 o
  -8  -6  14        0.99       -2.98      3.26 o
  -7  -6  14       33.93       49.96      5.82 o
  -6  -6  14        2.16       -1.99      2.84 o
  -5  -6  14        6.87        5.96      3.26 o
  -4  -6  14       58.04       61.78      4.50 o
  -3  -6  14        3.90        4.18      1.76 o
  -2  -6  14        0.25       -0.39      1.09 o
  -1  -6  14        6.27        1.79      1.03 o
   0  -6  14       22.63       16.62      1.73 o
   1  -6  14        3.89        3.78      1.11 o
   2  -6  14       41.91       42.29      2.07 o
   3  -6  14       31.56       28.20      1.79 o
   4  -6  14       57.75       61.03      2.78 o
   5  -6  14       71.59       76.21      3.20 o
   6  -6  14        5.92       10.25      1.87 o
   7  -6  14       19.89       23.34      2.89 o
  -8  -5  14        6.40       10.07      3.83 o
  -7  -5  14        1.10        5.96      3.40 o
  -6  -5  14        0.01        1.99      2.84 o
  -5  -5  14        2.31        3.83      2.98 o
  -4  -5  14       16.16       12.68      2.52 o
  -3  -5  14        3.64        1.95      2.01 o
  -2  -5  14        0.46       -0.20      1.18 o
  -1  -5  14       26.24       22.31      1.46 o
   0  -5  14       15.10       20.50      1.13 o
   1  -5  14      230.46      222.74      5.94 o
   2  -5  14        6.81        7.12      1.22 o
   3  -5  14      325.10      315.58      7.10 o
   4  -5  14       22.87       17.71      1.58 o
   5  -5  14       73.41       76.04      2.87 o
   6  -5  14       20.09       16.18      2.03 o
   7  -5  14       42.98       42.58      2.95 o
   8  -5  14       28.94       33.07      4.26 o
  -8  -4  14       26.31       29.09      4.68 o
  -7  -4  14       69.12       85.65      6.96 o
  -6  -4  14       73.82       68.19      6.11 o
  -5  -4  14        2.88        9.36      3.26 o
  -4  -4  14      126.99      139.98      6.70 o
  -3  -4  14       22.45       21.37      2.08 o
  -2  -4  14        0.35       -1.02      1.02 o
  -1  -4  14       11.06        7.49      1.66 o
   0  -4  14      140.83      145.87      3.47 o
   1  -4  14       20.24       25.59      1.26 o
   2  -4  14       67.49       71.41      2.30 o
   3  -4  14        0.85        2.56      1.05 o
   4  -4  14       90.16       88.48      3.02 o
   5  -4  14      109.36      103.01      3.64 o
   6  -4  14        0.97       -1.24      1.24 o
   7  -4  14       10.28        6.63      1.72 o
   8  -4  14       34.41       46.81      3.95 o
  -8  -3  14       15.38       17.17      3.83 o
  -7  -3  14       18.55       16.46      3.69 o
  -6  -3  14       41.56       35.92      4.40 o
  -5  -3  14      120.68      128.92      6.46 o
  -4  -3  14       86.25       90.00      4.22 o
  -3  -3  14      257.74      242.01      6.83 o
  -2  -3  14        2.31        3.58      1.23 o
  -1  -3  14      505.68      510.15     11.39 o
   0  -3  14       72.97       60.36      2.56 o
   1  -3  14      991.72     1010.61     14.92 o
   2  -3  14      188.61      169.15      3.80 o
   3  -3  14      110.26      120.64      3.34 o
   4  -3  14       10.84        9.40      1.40 o
   5  -3  14       60.87       64.46      2.81 o
   6  -3  14       50.07       53.08      2.67 o
   7  -3  14        2.16       -1.50      1.50 o
   8  -3  14        2.17        0.60      1.75 o
   9  -3  14        5.88        1.59      2.70 o
  -8  -2  14        1.22       -2.55      2.55 o
  -7  -2  14       21.60       14.47      3.26 o
  -6  -2  14      107.61      125.62      6.31 o
  -5  -2  14        0.02        2.49      1.94 o
  -4  -2  14        8.14       12.65      1.56 o
  -3  -2  14      107.23      100.15      3.59 o
  -2  -2  14       41.51       37.10      2.10 o
  -1  -2  14        1.03       -0.42      1.17 o
   0  -2  14       16.20       10.17      1.41 o
   1  -2  14        0.92        0.54      0.92 o
   2  -2  14     1134.05     1118.06     18.33 o
   3  -2  14      103.73      105.46      2.64 o
   4  -2  14      193.97      182.76      4.96 o
   5  -2  14       14.78       16.12      1.79 o
   6  -2  14        0.33       -1.30      1.30 o
   7  -2  14        3.61        1.92      1.61 o
   8  -2  14       28.53       37.40      2.77 o
   9  -2  14      103.39      127.03     14.85 o
  -7  -1  14        1.75       -0.19      2.91 o
  -6  -1  14       27.58       28.28      4.19 o
  -5  -1  14       97.44       97.27      7.89 o
  -4  -1  14        8.50        9.29      1.94 o
  -3  -1  14        0.15       -1.03      1.03 o
  -2  -1  14       44.44       45.53      3.30 o
  -1  -1  14       58.38       51.90      2.39 o
   0  -1  14      754.84      733.61     17.34 o
   1  -1  14      468.02      463.39     11.47 o
   2  -1  14      667.02      634.24     12.25 o
   3  -1  14      208.63      194.47      4.16 o
   4  -1  14      156.85      147.94      3.48 o
   5  -1  14       44.41       50.27      2.35 o
   6  -1  14       26.17       26.05      2.14 o
   7  -1  14      116.55      112.76      4.29 o
   8  -1  14        2.21        3.50      1.77 o
   9  -1  14        2.06        5.38      2.01 o
  10  -1  14       47.03       56.76      4.68 o
  -8   0  14       19.07       17.31      5.68 o
  -7   0  14      111.36      111.73     10.80 o
  -6   0  14       16.66       21.14      4.97 o
  -5   0  14      107.88      118.60      5.27 o
  -4   0  14       16.80       13.87      1.95 o
  -3   0  14        0.36       -1.74      1.74 o
  -2   0  14       70.91       70.02      3.29 o
  -1   0  14        3.21        1.01      0.98 o
   0   0  14       83.95       89.22      3.18 o
   1   0  14        1.33        0.04      0.93 o
   2   0  14       27.83       20.06      1.13 o
   3   0  14       49.33       48.26      1.83 o
   4   0  14      384.90      380.26      7.28 o
   5   0  14        2.16        1.44      1.03 o
   6   0  14       87.98       78.50      3.10 o
   7   0  14      181.86      185.39      5.84 o
   8   0  14       88.37       89.93      3.92 o
   9   0  14        8.49        9.45      2.40 o
  10   0  14        4.22        2.96      2.98 o
  -8   1  14        0.05       -3.55      3.97 o
  -7   1  14        1.43        0.14      3.83 o
  -6   1  14        0.02       -2.84      3.12 o
  -5   1  14        3.49        1.28      2.84 o
  -4   1  14       33.25       28.53      4.54 o
  -3   1  14        0.51       -1.56      2.27 o
  -2   1  14      497.72      522.78     19.75 o
  -1   1  14      314.75      317.44     12.83 o
   0   1  14      750.09      731.96     20.31 o
   1   1  14      287.69      276.21      8.47 o
   2   1  14      513.95      512.34     12.33 o
   3   1  14        3.04        2.95      0.92 o
   4   1  14      184.67      187.31      4.80 o
   5   1  14       94.13       89.79      2.57 o
   6   1  14       29.76       35.49      2.04 o
   7   1  14       24.11       25.54      1.94 o
   8   1  14       50.81       51.40      3.00 o
   9   1  14       31.81       33.22      3.42 o
  10   1  14        1.23        0.80      2.53 o
  -7   2  14        1.66        4.96      4.26 o
  -6   2  14        7.86        4.54      3.69 o
  -5   2  14       18.11       12.49      3.97 o
  -4   2  14        0.09       -2.27      2.27 o
  -3   2  14       14.69       12.34      3.26 o
  -2   2  14       56.10       45.05      4.12 o
  -1   2  14       79.55       84.68      7.18 o
   0   2  14       12.24       15.17      2.36 o
   1   2  14        9.00        5.80      2.62 o
   2   2  14      166.34      161.52      7.51 o
   3   2  14        9.46        8.63      2.03 o
   4   2  14        9.15        7.10      1.03 o
   5   2  14      143.10      139.57      3.96 o
   6   2  14       60.73       62.57      5.29 o
   7   2  14        1.82        2.07      1.22 o
   8   2  14       38.24       46.35      2.77 o
   9   2  14        0.40       -0.45      1.62 o
  10   2  14       73.24       75.75      3.87 o
  -7   3  14        1.00        3.97      4.11 o
  -6   3  14        0.52       -0.99      3.40 o
  -5   3  14       10.72       11.07      3.97 o
  -4   3  14       26.65       23.84      4.26 o
  -3   3  14       17.22       17.88      3.69 o
  -2   3  14      173.62      150.70     10.11 o
  -1   3  14      717.14      733.35     26.83 o
   0   3  14       18.53       12.04      2.28 o
   1   3  14      880.07      844.25     30.60 o
   2   3  14       86.73       93.24      5.26 o
   3   3  14      303.33      304.77     12.45 o
   4   3  14        8.69       14.24      2.47 o
   5   3  14      255.74      239.54      5.84 o
   6   3  14       62.81       69.73      3.45 o
   7   3  14        9.54        5.97      1.75 o
   8   3  14       14.76       15.27      2.28 o
   9   3  14       12.41       15.69      2.56 o
  10   3  14        2.18       -1.04      2.15 o
  11   3  14       11.75       11.54      3.01 o
  -6   4  14       22.41       25.82      5.53 o
  -5   4  14       18.47       18.45      4.40 o
  -4   4  14       16.95       17.45      3.97 o
  -3   4  14        9.19       12.48      3.40 o
  -2   4  14        0.30        4.26      2.41 o
  -1   4  14      227.17      241.77     10.21 o
   0   4  14       15.19       18.36      2.47 o
   1   4  14        0.31        0.87      3.90 o
   2   4  14       45.68       40.86      4.69 o
   3   4  14        2.61        0.33      1.91 o
   4   4  14       47.29       48.26      3.88 o
   5   4  14        8.63        6.15      4.11 o
   6   4  14       72.53       76.72      8.38 o
   7   4  14        1.25       -3.83      3.83 o
   8   4  14      108.44      101.97      5.34 o
   9   4  14       87.07       88.65      5.40 o
  10   4  14       38.56       40.45      4.02 o
  11   4  14       29.19       27.68      6.17 o
  -6   5  14       22.15       28.38      5.53 o
  -5   5  14        0.01       -0.85      2.84 o
  -4   5  14        9.26        6.24      3.12 o
  -3   5  14        0.06       -2.27      2.27 o
  -2   5  14       41.74       37.62      4.40 o
  -1   5  14      301.74      307.81     17.00 o
   0   5  14        0.14       -0.30      1.63 o
   1   5  14       75.91       75.82      9.81 o
   2   5  14       10.00        6.81      1.89 o
   3   5  14       30.39       25.36      2.77 o
   4   5  14      266.98      273.03     11.48 o
   5   5  14      116.40      108.66      9.81 o
   6   5  14       72.70       76.29      8.52 o
   7   5  14      149.25      150.70     12.38 o
   8   5  14       22.72       19.16      5.96 o
   9   5  14       10.82        6.53      5.39 o
  10   5  14        0.34       -4.96      4.96 o
  -5   6  14        0.12        0.57      3.12 o
  -4   6  14        1.34       -2.41      2.41 o
  -3   6  14        2.95        1.84      2.55 o
  -2   6  14        6.08        4.26      2.55 o
  -1   6  14       38.35       50.39      4.97 o
   0   6  14       49.84       45.44      3.65 o
   1   6  14       14.54       15.61      2.35 o
   2   6  14      120.31      113.13      6.97 o
   3   6  14        0.96        2.65      1.78 o
   4   6  14       75.58       60.39      7.39 o
   5   6  14        0.14        0.43      4.26 o
   6   6  14      104.73       94.26      9.95 o
   7   6  14       57.79       46.86      7.24 o
   8   6  14       14.80       16.46      5.82 o
   9   6  14       22.10       22.56      6.67 o
  10   6  14       10.87       -0.85      5.53 o
  -4   7  14        0.04       -2.69      2.69 o
  -3   7  14       18.22       20.72      3.83 o
  -2   7  14       51.14       57.79      5.54 o
  -1   7  14       16.65       13.05      2.70 o
   0   7  14       75.00       79.13      5.97 o
   1   7  14       50.11       40.89      3.35 o
   2   7  14      247.71      256.22     10.78 o
   3   7  14       26.84       38.20      3.30 o
   4   7  14      209.08      215.33     14.96 o
   5   7  14      129.69      134.00     11.52 o
   6   7  14      108.81      113.17     10.81 o
   7   7  14      145.16      124.77     11.52 o
   8   7  14        8.41        5.53      5.25 o
   9   7  14       12.92        4.11      5.53 o
  10   7  14        7.76       17.45      6.67 o
  -4   8  14        1.60        2.69      3.55 o
  -3   8  14        2.50        4.40      3.12 o
  -2   8  14       19.47       26.68      3.97 o
  -1   8  14        7.06        9.50      2.55 o
   0   8  14        0.82       -1.70      1.70 o
   1   8  14        0.86        0.72      1.69 o
   2   8  14       24.27       22.19      2.77 o
   3   8  14        4.66        5.72      2.62 o
   4   8  14       75.83       75.58      8.67 o
   5   8  14       72.02       77.99      8.95 o
   6   8  14       13.39        8.09      5.39 o
   7   8  14        2.61        1.13      5.11 o
   8   8  14        0.06        1.56      5.25 o
   9   8  14       90.49       91.78     10.51 o
  10   8  14       35.04       28.74      4.49 o
  -2   9  14       11.65       14.19      3.40 o
  -1   9  14        0.20        0.85      2.13 o
   0   9  14        1.12        0.85      1.99 o
   1   9  14       15.63       12.63      2.55 o
   2   9  14       72.04       69.43      4.49 o
   3   9  14        5.00        3.62      1.86 o
   4   9  14       26.84       25.40      6.24 o
   5   9  14       17.53       14.85      2.45 o
   6   9  14       17.94       10.91      4.75 o
   7   9  14        3.55        1.05      3.62 o
   8   9  14       16.38       14.03      3.35 o
   9   9  14        0.50       -0.95      2.62 o
  -1  10  14        0.74        1.28      2.41 o
   0  10  14        1.46        3.40      1.99 o
   1  10  14        2.15        0.14      1.84 o
   2  10  14       29.29       33.25      3.34 o
   3  10  14        0.07       -1.25      1.73 o
   4  10  14        7.76        0.85      4.96 o
   5  10  14        0.06       -0.85      5.11 o
   6  10  14        3.00       -4.82      4.82 o
   7  10  14        8.03        7.91      4.18 o
   8  10  14       19.12       18.53      3.90 o
   9  10  14        0.29       -2.84      2.84 o
   0  11  14        4.23        2.55      2.27 o
   1  11  14       51.59       61.47      4.97 o
   2  11  14        2.30        6.38      2.41 o
   3  11  14       83.79       82.13      5.10 o
   4  11  14        8.53        3.12      5.82 o
   5  11  14        8.25        4.26      5.82 o
   6  11  14        1.62        1.42      5.67 o
   7  11  14        0.00        1.42      5.82 o
   8  11  14        3.49       -1.42      2.27 o
   3  12  14        4.56        2.58      2.11 o
   4  12  14        3.02        7.09      6.24 o
   5  12  14        4.80       -4.68      5.67 o
  -4 -11  15        6.02        3.12      4.40 o
  -3 -11  15       23.44       23.98      5.82 o
  -2 -11  15       72.20       80.97      6.39 o
  -1 -11  15        6.61        3.28      3.55 o
   0 -11  15       36.79       39.76      6.03 o
   1 -11  15        0.76        0.00      3.97 o
  -5 -10  15        1.34        0.71      4.11 o
  -4 -10  15        0.04       -0.85      3.69 o
  -3 -10  15       29.56       25.83      5.53 o
  -2 -10  15        8.81       12.71      3.13 o
  -1 -10  15        0.58        3.69      2.61 o
   0 -10  15        2.31        1.68      1.70 o
   1 -10  15        4.09        1.65      2.12 o
   2 -10  15        0.00       -1.54      2.37 o
   3 -10  15        5.14        7.23      3.20 o
  -5  -9  15       56.95       58.93      7.67 o
  -4  -9  15       38.37       38.18      6.39 o
  -3  -9  15        2.48        5.53      3.83 o
  -2  -9  15       37.68       39.22      3.58 o
  -1  -9  15       21.21       18.45      2.76 o
   0  -9  15        6.28        8.25      1.95 o
   1  -9  15        0.04       -0.19      1.56 o
   2  -9  15       12.64       14.82      2.26 o
   3  -9  15        4.88        8.04      2.52 o
   4  -9  15        3.40        7.74      2.62 o
  -7  -8  15        3.01       -1.28      3.69 o
  -6  -8  15       26.84       34.77      5.53 o
  -5  -8  15        0.13        0.71      3.55 o
  -4  -8  15        0.27       -2.31      2.31 o
  -3  -8  15        0.01        1.78      2.11 o
  -2  -8  15       25.18       28.88      8.09 o
  -1  -8  15        0.19        0.67      1.89 o
   0  -8  15       35.25       37.82      2.76 o
   1  -8  15        7.02       10.02      1.89 o
   2  -8  15       18.90       18.00      2.21 o
   3  -8  15       16.90       19.44      2.34 o
   4  -8  15       19.07       22.91      2.57 o
   5  -8  15        1.82        2.12      3.00 o
  -7  -7  15        0.18       -0.43      3.40 o
  -6  -7  15       40.00       44.85      5.68 o
  -5  -7  15       29.17       33.35      5.11 o
  -4  -7  15        4.69        8.23      3.69 o
  -3  -7  15       15.79       16.32      2.52 o
  -2  -7  15        1.35       -0.03      1.75 o
  -1  -7  15      105.04      107.35      4.47 o
   0  -7  15       61.63       58.54      2.48 o
   1  -7  15       88.93       89.42      3.43 o
   2  -7  15       63.04       63.85      4.04 o
   3  -7  15        0.95       -0.35      1.18 o
   4  -7  15        2.97        1.27      1.96 o
   5  -7  15        0.92       -0.76      1.48 o
   6  -7  15       11.82        8.80      2.08 o
  -8  -6  15       11.07       18.16      4.40 o
  -7  -6  15        1.28       -0.43      3.40 o
  -6  -6  15       90.84       92.93      7.67 o
  -5  -6  15        0.74        3.12      3.12 o
  -4  -6  15      122.53      126.78      9.53 o
  -3  -6  15       22.01       19.02      2.97 o
  -2  -6  15        1.52        0.75      1.70 o
  -1  -6  15       19.35       18.78      2.02 o
   0  -6  15        3.17        1.24      1.61 o
   1  -6  15      212.46      209.62      5.23 o
   2  -6  15      127.03      136.72      3.96 o
   3  -6  15        5.32        4.06      1.27 o
   4  -6  15       32.55       42.63      2.65 o
   5  -6  15       23.00       20.42      2.20 o
   6  -6  15        1.53        1.12      2.07 o
   7  -6  15        0.09       -0.96      2.77 o
  -8  -5  15       38.22       36.05      5.25 o
  -7  -5  15       29.84       30.09      4.68 o
  -6  -5  15      150.32      155.78      9.96 o
  -5  -5  15      163.15      169.93     10.39 o
  -4  -5  15       50.94       49.97      4.08 o
  -3  -5  15       22.71       25.08      3.00 o
  -2  -5  15        0.16        0.85      2.14 o
  -1  -5  15       51.40       58.34      2.95 o
   0  -5  15       57.71       57.72      2.93 o
   1  -5  15      165.74      173.79      5.48 o
   2  -5  15      208.24      192.56      4.89 o
   3  -5  15       26.96       29.09      2.74 o
   4  -5  15       59.59       53.67      2.64 o
   5  -5  15        1.38       -1.08      1.27 o
   6  -5  15        0.27       -1.35      1.35 o
   7  -5  15       10.50       13.07      2.46 o
  -8  -4  15       12.39       10.92      3.69 o
  -7  -4  15       21.73       25.12      4.40 o
  -6  -4  15       53.32       57.36      5.68 o
  -5  -4  15        5.35        7.52      3.12 o
  -4  -4  15       15.55       16.01      2.69 o
  -3  -4  15        2.63        1.00      1.38 o
  -2  -4  15        4.87        4.44      1.56 o
  -1  -4  15        2.39        1.66      1.47 o
   0  -4  15       67.00       60.08      2.92 o
   1  -4  15       96.71      104.37      5.17 o
   2  -4  15      350.29      342.98      8.16 o
   3  -4  15       59.85       65.96      2.79 o
   4  -4  15        0.25        1.31      1.27 o
   5  -4  15       78.18       79.93      3.73 o
   6  -4  15        3.42       -0.28      1.37 o
   7  -4  15       81.52       92.92      4.51 o
   8  -4  15       13.40       14.06      3.71 o
  -8  -3  15        8.82       13.48      3.55 o
  -7  -3  15        0.01       -2.69      2.69 o
  -6  -3  15        0.38       -1.28      2.69 o
  -5  -3  15      214.35      240.24     12.68 o
  -4  -3  15      165.10      159.95      5.86 o
  -3  -3  15       23.65       28.63      2.06 o
  -2  -3  15      199.73      214.62      6.26 o
  -1  -3  15       64.37       63.92      2.95 o
   0  -3  15      129.81      133.68      5.34 o
   1  -3  15      159.53      154.86      4.50 o
   2  -3  15        2.20        1.72      1.30 o
   3  -3  15       28.03       25.26      1.59 o
   4  -3  15       46.93       46.85      2.75 o
   5  -3  15       11.93        6.48      1.58 o
   6  -3  15        2.94        1.36      1.50 o
   7  -3  15        8.56        8.58      1.96 o
   8  -3  15       18.59       14.13      2.27 o
   9  -3  15        9.04       13.82      3.03 o
  -8  -2  15        0.73       -2.41      2.41 o
  -7  -2  15        5.36        2.13      2.84 o
  -6  -2  15        0.12        0.16      2.02 o
  -5  -2  15      106.35       97.62      5.36 o
  -4  -2  15       43.41       51.68      3.92 o
  -3  -2  15       11.63       12.51      1.61 o
  -2  -2  15        8.10        6.38      1.37 o
  -1  -2  15        2.35        0.54      1.08 o
   0  -2  15        0.04       -1.09      1.09 o
   1  -2  15        0.25       -0.63      1.13 o
   2  -2  15       30.62       31.39      2.10 o
   3  -2  15       67.30       71.75      2.73 o
   4  -2  15       29.30       24.34      1.97 o
   5  -2  15      334.76      325.10      8.77 o
   6  -2  15        2.59        0.11      1.45 o
   7  -2  15       74.30       75.64      3.62 o
   8  -2  15        2.57       -1.68      1.68 o
   9  -2  15        3.21        5.76      3.19 o
  -7  -1  15        0.48       -1.86      1.86 o
  -6  -1  15       31.01       28.43      2.92 o
  -5  -1  15       13.94       15.08      2.32 o
  -4  -1  15       38.37       43.31      4.97 o
  -3  -1  15        9.62        8.30      1.65 o
  -2  -1  15      309.87      327.81      8.56 o
  -1  -1  15      109.17      104.80      3.88 o
   0  -1  15      343.68      339.25      8.77 o
   1  -1  15       32.48       30.39      2.70 o
   2  -1  15       21.83       24.14      1.86 o
   3  -1  15      296.20      285.33      7.68 o
   4  -1  15       75.65       76.27      2.57 o
   5  -1  15      115.63      100.55      4.45 o
   6  -1  15        2.32        1.36      1.43 o
   7  -1  15        0.11       -1.49      1.49 o
   8  -1  15       34.60       34.45      3.13 o
   9  -1  15       23.66       24.72      3.12 o
  -7   0  15        7.37        3.26      4.11 o
  -6   0  15       14.58       15.46      4.68 o
  -5   0  15       15.71       21.28      4.82 o
  -4   0  15       29.96       27.96      4.97 o
  -3   0  15      453.41      452.91     13.71 o
  -2   0  15      194.65      184.12      6.20 o
  -1   0  15       95.13      105.74      4.22 o
   0   0  15       86.15       77.68      3.54 o
   1   0  15       74.41       80.07      3.06 o
   2   0  15      280.70      269.29      7.19 o
   3   0  15      379.06      377.11      9.68 o
   4   0  15      152.41      149.13      4.17 o
   5   0  15       19.04       21.06      3.03 o
   6   0  15      189.18      183.14      6.51 o
   7   0  15       17.85       19.58      2.89 o
   8   0  15      120.17      132.12      6.00 o
   9   0  15       13.54       14.33      2.31 o
  10   0  15       20.35       23.16      4.54 o
  -7   1  15       32.10       37.04      6.81 o
  -6   1  15       15.47       25.40      5.53 o
  -5   1  15       72.72       70.88      7.39 o
  -4   1  15        7.62        8.09      3.40 o
  -3   1  15        1.63        3.55      2.84 o
  -2   1  15       54.26       56.22      5.89 o
  -1   1  15      443.07      427.13     16.62 o
   0   1  15      142.43      144.57      7.17 o
   1   1  15       46.99       49.22      2.64 o
   2   1  15       41.43       51.30      3.47 o
   3   1  15      157.55      160.55      7.87 o
   4   1  15      162.03      150.05      4.70 o
   5   1  15      441.56      450.59     10.10 o
   6   1  15      480.25      469.88     11.98 o
   7   1  15        7.24        4.39      1.92 o
   8   1  15       35.66       34.06      2.96 o
   9   1  15       20.50       13.66      2.56 o
  10   1  15       10.78        9.36      2.84 o
  -7   2  15        0.01        3.83      4.26 o
  -6   2  15        0.00       -1.13      3.26 o
  -5   2  15       35.91       37.19      5.68 o
  -4   2  15        3.85        1.84      2.84 o
  -3   2  15       94.24       90.12      7.82 o
  -2   2  15       54.07       55.00      4.11 o
  -1   2  15        2.51        6.10      2.55 o
   0   2  15        6.38        4.01      1.97 o
   1   2  15       62.61       58.30      4.10 o
   2   2  15       11.64       11.07      2.28 o
   3   2  15       16.66       25.29      2.42 o
   4   2  15       24.30       25.37      2.05 o
   5   2  15       39.42       48.28      3.71 o
   6   2  15       95.20      105.28      4.61 o
   7   2  15      219.09      226.08      7.89 o
   8   2  15       36.90       41.68      3.50 o
   9   2  15       52.32       58.36      3.74 o
  10   2  15       27.37       26.64      3.07 o
  -6   3  15       30.80       32.50      5.96 o
  -5   3  15       41.88       45.28      6.10 o
  -4   3  15        6.70        4.96      3.40 o
  -3   3  15       35.68       37.19      5.11 o
  -2   3  15       74.63       83.54      7.10 o
  -1   3  15        2.17        5.23      3.76 o
   0   3  15       51.24       64.15      4.36 o
   1   3  15       71.06       67.13      4.37 o
   2   3  15       58.28       73.18      4.71 o
   3   3  15      174.97      173.04      8.15 o
   4   3  15       29.45       35.39      6.53 o
   5   3  15      100.39      115.95      6.58 o
   6   3  15        2.90        6.30      1.53 o
   7   3  15        0.35        0.00      1.55 o
   8   3  15       73.90       73.36      4.07 o
   9   3  15      169.99      186.75      8.64 o
  10   3  15        5.80        4.67      2.94 o
  -6   4  15        9.68        8.51      4.26 o
  -5   4  15        0.89        2.84      3.40 o
  -4   4  15        2.87        5.25      3.26 o
  -3   4  15      185.21      194.37     12.67 o
  -2   4  15        4.03       -2.27      2.27 o
  -1   4  15       33.47       37.05      3.41 o
   0   4  15       40.64       33.53      3.76 o
   1   4  15       14.20       15.15      2.38 o
   2   4  15       22.47       16.75      2.84 o
   3   4  15       25.22       21.61      2.73 o
   4   4  15        0.39       -1.64      1.64 o
   5   4  15      311.81      295.31     12.54 o
   6   4  15      205.67      210.61     10.69 o
   7   4  15       65.33       60.48      4.98 o
   8   4  15       65.20       72.72      8.66 o
   9   4  15        8.23       15.53      2.75 o
  10   4  15        3.98        1.18      3.26 o
  -5   5  15        3.52        3.83      3.83 o
  -4   5  15        9.56        7.80      3.40 o
  -3   5  15       13.15       15.32      3.55 o
  -2   5  15      227.03      215.22     13.26 o
  -1   5  15        5.74        5.25      2.70 o
   0   5  15      122.79      119.48      7.61 o
   1   5  15       40.35       46.12      7.81 o
   2   5  15       10.82        6.16      2.06 o
   3   5  15       17.61       20.30      2.77 o
   4   5  15       37.84       27.70      3.20 o
   5   5  15       10.33       12.82      2.66 o
   6   5  15        4.90        3.26      4.96 o
   7   5  15        0.80        0.28      4.68 o
   8   5  15       24.52       18.31      5.96 o
   9   5  15       17.16       21.71      6.53 o
  10   5  15        2.79       -5.11      5.11 o
  -5   6  15        0.12       -1.42      3.26 o
  -4   6  15       13.47       11.49      3.83 o
  -3   6  15        2.57        3.12      2.69 o
  -2   6  15        4.52        2.84      2.55 o
  -1   6  15       45.28       40.32      4.54 o
   0   6  15        7.56       11.44      2.32 o
   1   6  15       41.94       38.25      8.45 o
   2   6  15       55.69       58.95      9.02 o
   3   6  15      168.29      165.60      7.93 o
   4   6  15        2.93        3.27      2.00 o
   5   6  15      303.35      294.75     12.60 o
   6   6  15      228.47      227.78     16.11 o
   7   6  15       19.97       20.29      5.96 o
   8   6  15       44.29       44.43      7.52 o
   9   6  15       14.60       14.05      6.24 o
  10   6  15       28.31       32.07      7.81 o
  -4   7  15        0.44        1.13      3.40 o
  -3   7  15        0.21        2.27      2.84 o
  -2   7  15       36.88       37.61      4.83 o
  -1   7  15      124.88      125.56      8.67 o
   0   7  15       15.91       14.47      2.98 o
   1   7  15       49.02       54.82     11.22 o
   2   7  15       42.46       37.16      3.44 o
   3   7  15       24.26       29.61      4.33 o
   4   7  15       53.66       42.12      3.80 o
   5   7  15       18.19       22.28      6.10 o
   6   7  15        5.77        3.69      5.25 o
   7   7  15        1.75        2.98      5.11 o
   8   7  15        0.42        0.43      5.25 o
   9   7  15        0.22        1.56      5.53 o
  10   7  15       10.17        7.52      6.53 o
  -3   8  15        9.76       18.58      4.11 o
  -2   8  15        0.20        0.43      2.55 o
  -1   8  15       13.85       14.33      3.12 o
   0   8  15       19.03       24.26      3.41 o
   1   8  15        3.07       -0.86      1.80 o
   2   8  15       39.09       38.98      3.41 o
   3   8  15       15.58       14.54      2.70 o
   4   8  15      108.12      107.07      6.17 o
   5   8  15        3.09        1.13      4.82 o
   6   8  15      203.82      184.30     14.39 o
   7   8  15        0.08       -4.11      4.82 o
   8   8  15      167.45      166.34     14.09 o
   9   8  15        2.45       -1.28      5.53 o
  -2   9  15        9.87       11.07      3.40 o
  -1   9  15       11.84       12.48      3.12 o
   0   9  15        8.28       10.07      2.70 o
   1   9  15       21.11       18.30      2.98 o
   2   9  15        0.03        0.32      1.85 o
   3   9  15        2.57       -0.09      2.41 o
   4   9  15        0.40       -1.94      1.94 o
   5   9  15        2.99       -3.97      5.11 o
   6   9  15       11.08       -1.28      5.25 o
   7   9  15        2.79       -5.25      5.25 o
   8   9  15        0.09       -1.76      3.47 o
   9   9  15       19.11       25.29      4.14 o
   0  10  15        5.10        3.97      2.55 o
   1  10  15        8.31        9.08      2.70 o
   2  10  15       45.74       48.13      4.02 o
   3  10  15       20.64       28.69      3.55 o
   4  10  15       29.77       31.95      3.50 o
   5  10  15       35.93       35.06      7.52 o
   6  10  15        6.56        4.58      2.12 o
   7  10  15        8.50       10.59      2.70 o
   8  10  15       20.68       13.84      3.26 o
   1  11  15       15.65       16.03      3.12 o
   2  11  15       76.76       75.14      5.97 o
   3  11  15        1.84        2.52      2.33 o
   4  11  15        0.71        0.10      4.61 o
   5  11  15        1.04       -1.99      5.53 o
   6  11  15        3.11       -4.26      5.53 o
   7  11  15        7.11        4.96      6.10 o
  -5 -10  16        0.03        2.41      4.26 o
  -4 -10  16       21.02       24.83      5.82 o
  -3 -10  16       31.75       38.60      6.67 o
  -2 -10  16        1.13        0.43      3.97 o
  -1 -10  16       42.12       42.76      4.92 o
   0 -10  16        0.16        0.56      2.16 o
   1 -10  16       11.51       11.36      2.81 o
   2 -10  16        0.47       -1.01      2.18 o
  -6  -9  16        1.10       -3.69      3.69 o
  -4  -9  16       21.73       16.60      5.11 o
  -3  -9  16        0.12        2.55      3.97 o
  -2  -9  16        0.00        1.53      2.75 o
  -1  -9  16        9.65        7.69      5.89 o
   0  -9  16        0.38       -2.48      2.48 o
   1  -9  16        0.86        1.38      2.11 o
   2  -9  16        0.02       -1.05      2.11 o
   3  -9  16        0.21       -0.85      2.75 o
  -6  -8  16        1.52        5.67      3.97 o
  -5  -8  16       96.03       93.22      8.10 o
  -4  -8  16        5.55        4.96      3.55 o
  -3  -8  16      148.52      143.06      7.09 o
  -2  -8  16       88.70       87.64      4.99 o
  -1  -8  16       48.21       57.46      5.21 o
   0  -8  16       13.69       23.38      3.81 o
   1  -8  16       76.99       71.26      5.82 o
   2  -8  16       66.70       73.99      6.02 o
   3  -8  16        3.06        5.89      3.13 o
   4  -8  16       10.49       13.94      3.56 o
   5  -8  16        1.51        0.64      3.00 o
  -7  -7  16       14.15       13.48      4.40 o
  -6  -7  16       13.74       11.49      4.26 o
  -5  -7  16       39.08       45.99      5.82 o
  -4  -7  16       58.62       53.96      5.96 o
  -3  -7  16       12.10        8.63      2.69 o
  -2  -7  16      128.51      114.13      5.50 o
  -1  -7  16        1.71        1.79      2.08 o
   0  -7  16        1.43       -0.21      1.48 o
   1  -7  16        7.09        5.32      1.65 o
   2  -7  16       13.94       17.83      2.34 o
   3  -7  16       26.94       23.78      2.56 o
   4  -7  16        0.73       -1.60      1.60 o
   5  -7  16        0.06       -0.76      1.72 o
   6  -7  16        9.51       14.43      2.38 o
  -7  -6  16       39.42       30.80      5.11 o
  -6  -6  16        2.04        1.84      3.26 o
  -5  -6  16       34.96       36.48      5.11 o
  -4  -6  16        6.36        5.79      2.50 o
  -3  -6  16        0.35        2.13      2.22 o
  -2  -6  16       99.28      107.61      6.21 o
  -1  -6  16        0.00       -0.39      1.45 o
   0  -6  16      225.55      223.30      6.69 o
   1  -6  16       10.96       12.42      1.86 o
   2  -6  16       86.42       96.66      4.97 o
   3  -6  16       12.77       16.02      2.04 o
   4  -6  16        0.08       -0.79      1.51 o
   5  -6  16        0.11       -1.47      1.71 o
   6  -6  16        1.38        0.07      1.95 o
   7  -6  16        0.03       -3.97      3.97 o
  -7  -5  16       20.79       20.86      4.40 o
  -6  -5  16        1.43       -0.14      2.98 o
  -5  -5  16       41.61       41.31      5.11 o
  -4  -5  16      162.70      177.22      8.31 o
  -3  -5  16        6.11       11.03      2.69 o
  -2  -5  16       98.90      104.48      5.23 o
  -1  -5  16       52.81       49.15      3.11 o
   0  -5  16       47.86       49.22      2.81 o
   1  -5  16       36.42       36.28      2.52 o
   2  -5  16        7.57        8.07      1.74 o
   3  -5  16        2.51        1.51      1.50 o
   4  -5  16        4.40        6.34      1.73 o
   5  -5  16        0.05       -1.19      1.49 o
   6  -5  16       11.41        9.94      2.30 o
   7  -5  16        1.91        2.35      2.53 o
  -7  -4  16       20.46       17.88      4.11 o
  -6  -4  16       44.67       38.33      4.97 o
  -5  -4  16       56.18       73.98      6.39 o
  -4  -4  16       79.81       75.79      4.95 o
  -3  -4  16       21.29       17.96      3.06 o
  -2  -4  16       26.90       26.18      2.40 o
  -1  -4  16      158.13      161.60      5.91 o
   0  -4  16       11.53       10.15      2.09 o
   1  -4  16      225.69      226.97      7.59 o
   2  -4  16       42.56       47.23      4.37 o
   3  -4  16      248.11      266.82      7.61 o
   4  -4  16       22.74       23.74      2.49 o
   5  -4  16        0.00        0.10      1.69 o
   6  -4  16       29.24       35.51      3.55 o
   7  -4  16        8.17        5.44      2.42 o
   8  -4  16        1.37       -1.51      2.13 o
  -7  -3  16        1.30       -2.13      2.84 o
  -6  -3  16      123.97      134.51      8.53 o
  -5  -3  16       95.92       89.96      6.82 o
  -4  -3  16        7.84       11.66      2.95 o
  -3  -3  16        2.66       -0.63      1.20 o
  -2  -3  16      176.31      166.87      5.29 o
  -1  -3  16        0.57       -0.70      1.14 o
   0  -3  16       48.08       39.05      2.36 o
   1  -3  16        1.25        0.72      1.44 o
   2  -3  16        0.23       -0.55      2.50 o
   3  -3  16        0.01       -1.38      1.38 o
   4  -3  16       32.22       34.00      2.77 o
   5  -3  16        0.00       -0.28      1.69 o
   6  -3  16        0.02       -1.01      2.78 o
   7  -3  16        9.13        9.10      2.30 o
   8  -3  16        9.56        8.46      2.53 o
  -7  -2  16        0.04       -2.55      2.55 o
  -6  -2  16       51.45       45.86      4.54 o
  -5  -2  16        4.12        5.77      2.07 o
  -4  -2  16      108.38      115.99      5.87 o
  -3  -2  16        1.68        1.93      1.24 o
  -2  -2  16       33.15       37.60      2.25 o
  -1  -2  16        2.46        2.26      1.26 o
   0  -2  16       95.74       84.79      3.39 o
   1  -2  16      124.63      112.10      8.25 o
   2  -2  16      315.42      287.50      7.86 o
   3  -2  16       10.40        9.16      1.87 o
   4  -2  16        9.97        4.78      1.83 o
   5  -2  16       25.12       24.34      3.76 o
   6  -2  16       75.36       80.31      4.91 o
   7  -2  16       48.76       56.79      3.69 o
   8  -2  16        0.03       -1.85      1.85 o
   9  -2  16        0.08       -0.42      2.26 o
  -6  -1  16       18.85       18.90      2.62 o
  -5  -1  16      100.52      110.40      5.50 o
  -4  -1  16        0.73       -1.65      1.65 o
  -3  -1  16       66.80       70.48      3.58 o
  -2  -1  16       13.84       14.42      1.99 o
  -1  -1  16       19.79       26.01      1.89 o
   0  -1  16      124.85      112.29      3.92 o
   1  -1  16       92.25       88.17      3.56 o
   2  -1  16      346.92      306.57      8.24 o
   3  -1  16      218.35      209.94      6.14 o
   4  -1  16       23.99       14.07      2.40 o
   5  -1  16       34.11       33.10      2.72 o
   6  -1  16       25.21       26.71      2.69 o
   7  -1  16       89.29       89.57      4.58 o
   8  -1  16       11.55       11.84      2.52 o
   9  -1  16       52.36       65.28      8.31 o
  -7   0  16        0.03       -1.56      3.83 o
  -6   0  16        0.04       -2.41      3.40 o
  -5   0  16       12.76        7.66      4.11 o
  -4   0  16        0.07        0.00      2.98 o
  -3   0  16       69.20       72.30      5.82 o
  -2   0  16       38.18       37.55      3.03 o
  -1   0  16      185.55      178.31      7.74 o
   0   0  16      103.22      103.17      4.23 o
   1   0  16       24.35       28.48      2.19 o
   2   0  16       16.03       20.78      1.75 o
   3   0  16       50.31       59.94      2.89 o
   4   0  16       14.70       11.27      1.63 o
   5   0  16      168.39      179.26      5.57 o
   6   0  16        5.12        3.93      1.89 o
   7   0  16      186.16      203.39      7.21 o
   8   0  16       17.44       18.14      2.67 o
   9   0  16       23.03       21.32      5.79 o
  -7   1  16        8.51        7.52      4.96 o
  -6   1  16        0.00       -1.84      3.55 o
  -5   1  16       42.69       30.95      5.54 o
  -4   1  16       99.90      103.19      8.95 o
  -3   1  16        7.29        3.12      2.98 o
  -2   1  16       19.28       11.72      2.59 o
  -1   1  16       81.77       88.52      5.42 o
   0   1  16      179.56      159.26      7.74 o
   1   1  16       15.25       16.61      1.70 o
   2   1  16       70.76       67.87      3.30 o
   3   1  16        5.54        4.39      1.48 o
   4   1  16       55.54       55.43      3.59 o
   5   1  16      134.75      134.22      4.54 o
   6   1  16        2.57        3.35      1.52 o
   7   1  16       63.58       59.21      5.82 o
   8   1  16        0.34       -1.74      2.65 o
   9   1  16        0.08       -1.97      1.97 o
  10   1  16        7.57        5.94      2.59 o
  -6   2  16       10.68       10.36      4.40 o
  -5   2  16       14.09       18.30      4.82 o
  -4   2  16       16.70       14.05      4.11 o
  -3   2  16        2.96        3.26      3.12 o
  -2   2  16      247.53      226.93     14.26 o
  -1   2  16       75.21       62.27      4.45 o
   0   2  16       58.68       58.61      4.33 o
   1   2  16        0.56        1.67      1.82 o
   2   2  16       42.36       36.20      4.33 o
   3   2  16        2.57       -2.24      3.69 o
   4   2  16        2.83        3.84      1.41 o
   5   2  16       25.44       29.37      2.61 o
   6   2  16       23.40       26.99      2.49 o
   7   2  16        8.88        7.95      2.12 o
   8   2  16        0.20       -1.14      2.47 o
   9   2  16        2.70        1.71      2.77 o
  10   2  16        0.09       -2.11      2.11 o
  -6   3  16        3.05        3.12      3.97 o
  -5   3  16        4.09       -2.27      3.12 o
  -4   3  16       15.59       21.85      4.68 o
  -3   3  16      159.59      153.99     11.10 o
  -2   3  16      153.35      145.88     10.39 o
  -1   3  16        3.03        4.52      2.48 o
   0   3  16       12.65        5.87      2.12 o
   1   3  16       14.36       17.70      3.48 o
   2   3  16       80.91       74.15      4.81 o
   3   3  16       95.89       85.74      5.40 o
   4   3  16       31.39       31.45      3.47 o
   5   3  16      330.30      330.64     14.02 o
   6   3  16      310.76      309.84      9.77 o
   7   3  16       39.05       36.77      2.79 o
   8   3  16       23.61       26.43      2.70 o
   9   3  16        0.02       -2.30      2.45 o
  10   3  16        1.05       -3.83      3.83 o
  -5   4  16        1.21       -2.27      3.26 o
  -4   4  16        0.57        0.57      3.12 o
  -3   4  16        4.22        1.13      2.98 o
  -2   4  16        3.43        1.28      2.70 o
  -1   4  16      129.87      118.92      8.68 o
   0   4  16       44.58       43.07      3.72 o
   1   4  16      130.14      130.44     10.74 o
   2   4  16       40.17       33.29      3.26 o
   3   4  16       42.07       43.12      3.72 o
   4   4  16      134.51      144.33      7.47 o
   5   4  16       31.11       22.03      3.28 o
   6   4  16      193.10      187.75      9.33 o
   7   4  16       35.70       35.64     10.15 o
   8   4  16       13.19       11.25      3.17 o
   9   4  16        3.03        2.57      1.94 o
  10   4  16       13.30       10.26      7.02 o
  -5   5  16        2.46       -1.42      3.26 o
  -4   5  16        0.57       -0.99      2.84 o
  -3   5  16        0.08       -2.41      2.41 o
  -2   5  16        3.30        4.68      2.98 o
  -1   5  16       15.98       17.17      3.55 o
   0   5  16        8.39        4.11      3.55 o
   1   5  16       45.89       38.87      3.49 o
   2   5  16       16.44        9.56      2.32 o
   3   5  16        3.26        9.93      4.68 o
   4   5  16      136.05      122.70     15.15 o
   5   5  16       87.21       96.72      6.11 o
   6   5  16       17.71       18.69      3.31 o
   7   5  16        0.01       -1.83      2.41 o
   8   5  16       14.64       25.40      6.67 o
   9   5  16       23.56       16.18      6.39 o
  10   5  16        0.04       -5.39      5.39 o
  -4   6  16        0.12       -0.57      3.12 o
  -3   6  16        4.60        8.23      3.40 o
  -2   6  16       42.48       40.46      4.97 o
  -1   6  16       27.50       24.13      3.97 o
   0   6  16      309.18      295.68     16.70 o
   1   6  16        1.31       -0.80      1.90 o
   2   6  16       99.40      100.36      6.54 o
   3   6  16        3.07        4.34      2.11 o
   4   6  16      146.75      137.07      8.61 o
   5   6  16        7.52        9.52      2.68 o
   6   6  16      154.26      152.54      8.24 o
   7   6  16        5.92        4.26      5.39 o
   8   6  16        0.31        5.11      5.39 o
   9   6  16        0.33       -5.11      5.11 o
  10   6  16       30.94       45.98      8.51 o
  -3   7  16       28.92       41.86      5.53 o
  -2   7  16        0.00        2.13      2.84 o
  -1   7  16        6.18        7.52      2.98 o
   0   7  16        1.48        1.84      2.41 o
   1   7  16        6.60        3.31      2.11 o
   2   7  16        1.46        0.43      2.02 o
   3   7  16        1.75        3.06      2.14 o
   4   7  16        0.27        0.28      2.04 o
   5   7  16       10.21       11.01      2.83 o
   6   7  16       37.50       45.99      7.66 o
   7   7  16        0.02       -4.82      4.82 o
   8   7  16        0.25       -4.96      4.96 o
   9   7  16       39.98       39.60      8.09 o
  -2   8  16       38.21       51.24      5.82 o
  -1   8  16       15.03       18.02      3.69 o
   0   8  16       17.66       18.30      3.41 o
   1   8  16        9.97       10.21      2.84 o
   2   8  16       82.05       84.55      5.32 o
   3   8  16      192.91      186.27      8.96 o
   4   8  16        8.56        7.90      4.61 o
   5   8  16      255.98      246.30     11.16 o
   6   8  16       11.07        8.94      5.67 o
   7   8  16       42.83       44.57      8.09 o
   8   8  16        3.74        0.00      5.96 o
   9   8  16        3.48       -4.54      5.82 o
  -1   9  16        6.81        7.66      3.12 o
   0   9  16        0.40       -2.27      2.27 o
   1   9  16        5.99        7.94      2.84 o
   2   9  16        4.69        4.22      3.48 o
   3   9  16       34.83       41.52      4.12 o
   4   9  16        3.22        0.48      2.17 o
   5   9  16       13.14       10.48      6.03 o
   6   9  16       12.38        6.24      5.96 o
   7   9  16        1.23       -2.13      5.39 o
   8   9  16       18.72       21.00      7.24 o
   0  10  16        3.17        5.25      2.70 o
   1  10  16        8.98       10.92      2.98 o
   2  10  16        6.04        7.23      2.84 o
   3  10  16       71.85       80.93      5.54 o
   4  10  16        7.68        6.89      2.55 o
   5  10  16       37.81       40.03      7.95 o
   6  10  16       11.42       12.20      6.67 o
   7  10  16       35.12       37.51      3.87 o
   3  11  16        6.22        7.80      2.91 o
   4  11  16        1.03        2.53      2.46 o
   5  11  16       27.76       32.35      7.95 o
  -3 -10  17       10.08       13.48      5.39 o
  -2 -10  17       44.55       47.41      7.38 o
  -1 -10  17        9.12        8.99      3.46 o
   0 -10  17       15.25       18.45      3.91 o
   1 -10  17        5.75        1.56      4.26 o
  -5  -9  17        0.04       -0.43      3.83 o
  -3  -9  17        0.00        0.99      4.11 o
  -2  -9  17       26.17       31.90      4.54 o
  -1  -9  17       34.77       35.49      4.71 o
   0  -9  17        2.84        4.06      3.00 o
   1  -9  17        6.91        7.13      3.29 o
   2  -9  17       16.82       15.03      3.84 o
   3  -9  17       21.25       21.43      5.96 o
  -6  -8  17        0.01       -3.55      3.55 o
  -5  -8  17       10.91       11.35      4.40 o
  -4  -8  17       16.69       15.46      4.54 o
  -3  -8  17        5.33        3.20      2.85 o
  -2  -8  17       82.71       78.65      9.20 o
  -1  -8  17       45.31       64.71      5.78 o
   0  -8  17        8.53        4.44      3.16 o
   1  -8  17       52.47       61.66      5.58 o
   2  -8  17        2.35        0.81      2.86 o
   3  -8  17        6.28        9.87      3.61 o
   4  -8  17        0.04       -0.78      2.90 o
  -6  -7  17        2.27       -0.85      3.40 o
  -5  -7  17        3.07        5.96      3.97 o
  -4  -7  17       36.94       36.31      4.09 o
  -3  -7  17        0.24        1.21      2.54 o
  -2  -7  17        0.85        3.44      2.59 o
  -1  -7  17       16.16       14.55      2.65 o
   0  -7  17       51.03       65.22      3.46 o
   1  -7  17      166.77      172.71     11.13 o
   2  -7  17        3.48        4.39      1.93 o
   3  -7  17        2.04        1.95      1.86 o
   4  -7  17        3.51        6.01      2.07 o
   5  -7  17        0.78        0.19      1.97 o
  -6  -6  17       15.48       18.73      4.40 o
  -5  -6  17       67.20       77.83      7.10 o
  -4  -6  17        0.10        1.12      2.32 o
  -3  -6  17       75.43       75.17      5.29 o
  -2  -6  17        8.28        3.94      2.62 o
  -1  -6  17        0.03       -1.56      1.56 o
   0  -6  17        9.20       12.20      2.17 o
   1  -6  17        0.26        4.26      1.70 o
   2  -6  17        0.05        0.47      1.56 o
   3  -6  17        0.02       -1.51      1.51 o
   4  -6  17        9.02        8.39      1.92 o
   5  -6  17        0.49       -0.90      1.87 o
   6  -6  17       16.36       19.63      6.10 o
  -7  -5  17        8.61        1.56      3.40 o
  -6  -5  17        1.51        1.42      3.40 o
  -5  -5  17       33.65       42.58      5.25 o
  -4  -5  17        2.17        5.38      2.48 o
  -3  -5  17       47.96       42.07      3.99 o
  -2  -5  17       15.11        9.92      2.08 o
  -1  -5  17       13.42        9.26      2.01 o
   0  -5  17        7.89        4.56      1.87 o
   1  -5  17       19.10       19.10      2.93 o
   2  -5  17       45.93       45.34      3.22 o
   3  -5  17       10.08        9.12      2.52 o
   4  -5  17       21.20       17.48      2.50 o
   5  -5  17       34.26       26.87      2.80 o
   6  -5  17        4.17        2.33      2.16 o
   7  -5  17        3.41        2.11      3.45 o
  -7  -4  17        2.43        0.85      3.26 o
  -6  -4  17       28.49       31.79      4.68 o
  -5  -4  17       61.44       73.56      6.39 o
  -4  -4  17       10.76       10.59      4.19 o
  -3  -4  17       11.99       16.49      2.21 o
  -2  -4  17       24.89       30.73      2.63 o
  -1  -4  17       77.83       71.43      3.83 o
   0  -4  17      133.67      138.10      5.45 o
   1  -4  17        1.44        1.76      1.63 o
   2  -4  17       31.51       38.85      2.95 o
   3  -4  17      262.72      258.81      8.52 o
   4  -4  17       30.97       27.75      2.76 o
   5  -4  17        5.55        2.34      2.03 o
   6  -4  17        1.72       -1.92      1.92 o
   7  -4  17        2.16       -1.72      2.13 o
  -7  -3  17       50.31       51.82      5.25 o
  -6  -3  17        7.06        7.66      3.40 o
  -5  -3  17       56.71       59.92      5.54 o
  -4  -3  17        0.06       -0.57      2.55 o
  -3  -3  17       33.25       33.45      4.17 o
  -2  -3  17        7.65        5.74      1.86 o
  -1  -3  17      170.22      170.17      6.09 o
   0  -3  17        0.87       -1.42      1.42 o
   1  -3  17        0.24        0.23      1.72 o
   2  -3  17      133.72      125.54      5.10 o
   3  -3  17       73.80       87.57      4.27 o
   4  -3  17        1.20       -1.44      1.66 o
   5  -3  17      157.61      173.33      6.48 o
   6  -3  17        7.61        5.67      2.71 o
   7  -3  17       32.37       36.11      3.28 o
   8  -3  17        0.01       -2.03      2.03 o
  -7  -2  17       11.95       18.87      3.40 o
  -6  -2  17        0.13       -0.28      2.55 o
  -5  -2  17        3.01        7.09      2.98 o
  -4  -2  17        0.08        0.55      1.77 o
  -3  -2  17        0.74       -0.55      1.50 o
  -2  -2  17        0.97        0.84      1.48 o
  -1  -2  17        0.04       -1.11      1.11 o
   0  -2  17        2.26        2.59      1.32 o
   1  -2  17        4.03        2.58      1.41 o
   2  -2  17       62.99       58.83      4.45 o
   3  -2  17       45.38       53.28      3.79 o
   4  -2  17       42.61       39.32      2.87 o
   5  -2  17       29.08       28.99      2.75 o
   6  -2  17        6.21        4.03      2.04 o
   7  -2  17        2.15        1.97      2.12 o
   8  -2  17        2.24       -0.67      2.24 o
  -6  -1  17       61.23       60.35      8.24 o
  -5  -1  17        8.77       13.51      2.35 o
  -4  -1  17       35.78       36.27      3.20 o
  -3  -1  17        5.39        1.83      1.86 o
  -2  -1  17        0.00       -1.39      1.39 o
  -1  -1  17       95.11       96.39      4.29 o
   0  -1  17       44.96       40.47      2.37 o
   1  -1  17      403.35      397.34     10.33 o
   2  -1  17       26.27       25.38      2.01 o
   3  -1  17        2.46        2.76      1.41 o
   4  -1  17        3.99       -0.20      1.62 o
   5  -1  17      121.77      119.45      5.06 o
   6  -1  17       21.54       19.85      2.62 o
   7  -1  17       84.76       85.60      6.98 o
   8  -1  17       53.30       54.71      3.83 o
   9  -1  17        2.19       -3.07      3.07 o
  -6   0  17        8.49        6.81      4.68 o
  -5   0  17       17.36       12.77      4.68 o
  -4   0  17       77.59       72.59      7.67 o
  -3   0  17       49.62       54.10      6.25 o
  -2   0  17      178.35      176.21      6.18 o
  -1   0  17      150.77      157.97      7.96 o
   0   0  17        0.03        0.72      1.41 o
   1   0  17       69.89       85.29      3.98 o
   2   0  17       33.39       39.15      2.75 o
   3   0  17      208.22      208.26      6.10 o
   4   0  17       11.83        8.58      1.67 o
   5   0  17       52.28       48.39      2.75 o
   6   0  17       27.40       29.13      3.02 o
   7   0  17        5.00        5.67      2.15 o
   8   0  17       11.04        9.67      2.38 o
   9   0  17        9.01        7.79      2.63 o
  -6   1  17        1.17        3.55      4.40 o
  -5   1  17        0.02        1.84      3.55 o
  -4   1  17        0.04        1.99      3.40 o
  -3   1  17        5.91        5.39      3.55 o
  -2   1  17       11.44       13.22      3.48 o
  -1   1  17       73.24       70.29      5.19 o
   0   1  17        8.77        8.84      2.49 o
   1   1  17      267.15      248.29     10.92 o
   2   1  17      205.08      204.82      6.86 o
   3   1  17       22.47       17.78      2.32 o
   4   1  17      158.77      153.87      5.82 o
   5   1  17        0.09       -1.45      1.45 o
   6   1  17       82.21       87.41      4.47 o
   7   1  17       44.02       45.61      3.21 o
   8   1  17        0.76       -1.92      1.92 o
   9   1  17       12.82        8.75      2.46 o
  -6   2  17        7.69        8.80      4.82 o
  -5   2  17        0.77        0.57      3.40 o
  -4   2  17        8.57        6.95      3.83 o
  -3   2  17        3.63       -1.70      2.98 o
  -2   2  17      131.14      121.90      9.53 o
  -1   2  17      156.09      151.81      7.59 o
   0   2  17        0.76       -2.57      3.05 o
   1   2  17       17.81       18.98      2.91 o
   2   2  17       40.91       35.49      3.51 o
   3   2  17        8.08        2.94      2.28 o
   4   2  17      101.59       97.13      4.25 o
   5   2  17      130.91      133.23      5.32 o
   6   2  17       66.69       75.34      7.95 o
   7   2  17       41.86       37.24      3.07 o
   8   2  17       11.05        7.05      2.83 o
   9   2  17        6.79        7.76      3.03 o
  -5   3  17        1.70        4.96      4.11 o
  -4   3  17       13.19       10.21      3.97 o
  -3   3  17       25.81       29.38      5.11 o
  -2   3  17        1.17        9.93      3.40 o
  -1   3  17       10.47       11.78      3.40 o
   0   3  17        0.11       -1.80      1.80 o
   1   3  17      147.48      141.70      8.68 o
   2   3  17      137.74      134.78      7.07 o
   3   3  17        3.92       -0.34      2.12 o
   4   3  17      300.33      293.01     12.64 o
   5   3  17      202.96      211.28     10.08 o
   6   3  17       51.02       53.29      4.87 o
   7   3  17      110.14      115.09      4.94 o
   8   3  17        1.31       -0.38      1.80 o
   9   3  17       15.47       12.51      4.54 o
  -5   4  17        1.00        0.57      3.55 o
  -4   4  17       40.74       47.55      6.25 o
  -3   4  17        0.03       -2.55      2.55 o
  -2   4  17      117.84      128.82      9.81 o
  -1   4  17        0.02       -1.84      2.27 o
   0   4  17      127.85      139.29      7.29 o
   1   4  17       42.20       44.22      3.88 o
   2   4  17       75.44       79.46      5.12 o
   3   4  17        7.51        3.16      2.21 o
   4   4  17       80.95       79.48      5.43 o
   5   4  17        6.26        5.10      2.51 o
   6   4  17        0.04       -1.14      2.44 o
   7   4  17       96.76       94.15      6.38 o
   8   4  17        0.06        2.22      5.60 o
   9   4  17       72.78       64.34      9.09 o
  -4   5  17        4.92        1.99      3.26 o
  -3   5  17        6.88        5.67      3.40 o
  -2   5  17        6.21        8.94      3.40 o
  -1   5  17        6.91       11.21      3.26 o
   0   5  17        9.84        9.32      2.51 o
   1   5  17        5.24        4.10      2.25 o
   2   5  17        4.26        6.94      5.46 o
   3   5  17        2.16       -1.55      2.27 o
   4   5  17        5.13        2.04      2.24 o
   5   5  17      119.50      125.61      7.24 o
   6   5  17      186.50      181.43     10.32 o
   7   5  17       31.86       34.24      4.12 o
   8   5  17       72.16       73.23      5.90 o
   9   5  17        0.10       -1.76      3.09 o
  -3   6  17        0.49        1.42      3.12 o
  -2   6  17       13.74       20.00      4.11 o
  -1   6  17       17.98       27.10      4.26 o
   0   6  17        1.30        2.84      2.69 o
   1   6  17        1.98        0.03      2.11 o
   2   6  17       87.46       91.06      5.66 o
   3   6  17       69.39       61.73      4.70 o
   4   6  17        4.53        1.92      2.34 o
   5   6  17        2.80        3.37      2.46 o
   6   6  17        0.52        5.32      2.81 o
   7   6  17        9.28        3.12      3.26 o
   8   6  17        5.34        4.35      3.12 o
   9   6  17        1.68       -2.72      2.72 o
  -3   7  17        4.05        7.66      3.69 o
  -2   7  17        2.87        2.55      3.12 o
  -1   7  17       63.54       64.47      6.39 o
   0   7  17       13.99       13.19      3.40 o
   1   7  17       41.65       54.59      5.89 o
   2   7  17        4.46        0.20      2.11 o
   3   7  17       87.14      105.14      6.31 o
   4   7  17        0.07       -1.63      2.21 o
   5   7  17      134.02      138.10      7.72 o
   6   7  17      205.07      199.73      9.91 o
   7   7  17        0.16       -2.50      2.50 o
   8   7  17       91.37       82.98     10.23 o
   9   7  17        2.34       -5.53      5.53 o
  -2   8  17        2.78        1.84      3.12 o
  -1   8  17       63.38       77.96      7.10 o
   0   8  17       36.78       33.92      4.54 o
   1   8  17       40.79       55.79      5.54 o
   2   8  17        2.74        2.33      2.70 o
   3   8  17        0.08        2.09      2.38 o
   4   8  17       36.45       31.75      3.80 o
   5   8  17        2.72        2.74      2.50 o
   6   8  17        0.01        0.51      2.52 o
   7   8  17        0.44        1.84      5.67 o
   8   8  17        1.21       -3.12      5.53 o
   0   9  17        0.11       -0.57      2.69 o
   1   9  17       43.42       40.17      4.83 o
   2   9  17       29.87       38.03      4.54 o
   3   9  17       11.61       10.97      2.76 o
   4   9  17       31.72       37.17      3.98 o
   5   9  17        3.73        0.10      4.54 o
   6   9  17        0.33       -4.65      5.32 o
   7   9  17        2.64        1.70      5.53 o
   2  10  17       21.31       24.41      3.97 o
   3  10  17        4.71        6.39      2.64 o
   4  10  17        2.27        2.09      2.56 o
   5  10  17        0.73       -1.51      4.18 o
   6  10  17        6.06        5.78      3.90 o
  -2  -9  18        0.29        0.00      4.40 o
  -1  -9  18       23.25       27.66      5.18 o
   0  -9  18        1.71        3.05      3.26 o
   1  -9  18        6.56        6.79      3.55 o
   2  -9  18        0.94       -3.40      3.40 o
  -5  -8  18       54.22       45.43      6.53 o
  -4  -8  18        7.15        8.23      4.11 o
  -3  -8  18        1.89        1.00      3.26 o
  -2  -8  18        7.11       11.33      3.23 o
  -1  -8  18        8.13        1.98      2.90 o
   0  -8  18        0.02       -0.71      2.79 o
   1  -8  18       10.64        9.96      3.39 o
   2  -8  18        3.93        0.27      3.07 o
   3  -8  18       11.14       14.39      2.69 o
  -5  -7  18       31.37       26.40      5.11 o
  -4  -7  18       15.45       23.40      3.74 o
  -3  -7  18        1.44        7.23      2.95 o
  -2  -7  18       52.00       48.54      4.70 o
  -1  -7  18       15.44        5.21      3.03 o
   0  -7  18        1.73        0.07      2.56 o
   1  -7  18        1.12        1.69      2.08 o
   2  -7  18       11.45       13.30      2.15 o
   3  -7  18       19.13       23.80      2.81 o
   4  -7  18        0.02        1.53      2.15 o
  -6  -6  18        3.89        4.40      3.69 o
  -5  -6  18       30.50       40.59      5.53 o
  -4  -6  18        9.30        8.89      2.85 o
  -3  -6  18       12.23       14.46      3.03 o
  -2  -6  18       31.01       33.82      4.19 o
  -1  -6  18       14.08       10.43      2.35 o
   0  -6  18       20.36       16.90      2.48 o
   1  -6  18       10.13        5.66      2.12 o
   2  -6  18       14.02       13.82      2.41 o
   3  -6  18        0.77        3.64      2.62 o
   4  -6  18        0.33       -0.84      1.86 o
   5  -6  18        1.64       -0.51      2.45 o
  -6  -5  18       10.30       10.50      3.97 o
  -5  -5  18        6.92       11.77      3.83 o
  -4  -5  18        7.98       11.01      2.86 o
  -3  -5  18        0.73       -0.88      2.25 o
  -2  -5  18       20.99       22.80      2.60 o
  -1  -5  18       25.99       34.54      2.98 o
   0  -5  18       37.21       41.29      3.17 o
   1  -5  18       20.40       27.05      2.78 o
   2  -5  18       31.38       36.13      3.08 o
   3  -5  18       62.90       67.62      6.23 o
   4  -5  18        6.70        7.87      2.59 o
   5  -5  18       10.28        4.94      2.22 o
   6  -5  18        5.17       -1.97      2.67 o
  -6  -4  18        6.49        3.12      3.40 o
  -5  -4  18       20.03       19.44      4.11 o
  -4  -4  18        1.38        1.28      2.84 o
  -3  -4  18       30.55       35.95      5.10 o
  -2  -4  18        0.36       -1.02      1.59 o
  -1  -4  18        2.19        1.98      1.75 o
   0  -4  18        8.82        6.35      1.98 o
   1  -4  18       32.06       27.95      2.76 o
   2  -4  18       73.93       80.27      4.24 o
   3  -4  18       16.24       17.73      2.48 o
   4  -4  18       21.52       19.79      2.61 o
   5  -4  18        0.44       -1.82      1.82 o
   6  -4  18       16.29       12.50      2.55 o
   7  -4  18        0.01       -1.88      2.21 o
  -6  -3  18        6.24        4.82      3.26 o
  -5  -3  18       24.73       30.23      4.26 o
  -4  -3  18       48.70       60.90      4.19 o
  -3  -3  18       98.15      101.19      4.63 o
  -2  -3  18       37.60       32.55      2.67 o
  -1  -3  18      129.68      140.50      5.47 o
   0  -3  18       18.93       20.73      2.33 o
   1  -3  18       22.70       19.87      2.35 o
   2  -3  18      320.04      330.42     10.26 o
   3  -3  18       48.27       48.23      3.31 o
   4  -3  18        1.03       -1.72      1.72 o
   5  -3  18       11.88       11.29      3.49 o
   6  -3  18        3.50        0.88      2.07 o
   7  -3  18        0.22       -2.12      2.12 o
  -6  -2  18       58.08       64.61      5.40 o
  -5  -2  18       66.40       84.93      6.39 o
  -4  -2  18        0.02       -0.28      2.41 o
  -3  -2  18        3.85        5.49      1.88 o
  -2  -2  18        0.73        0.06      1.29 o
  -1  -2  18       22.25       20.22      1.96 o
   0  -2  18       12.72       10.99      1.71 o
   1  -2  18       43.01       41.56      2.55 o
   2  -2  18        3.46        1.51      1.71 o
   3  -2  18       67.70       61.09      3.57 o
   4  -2  18        0.13       -1.66      1.67 o
   5  -2  18        8.69        2.08      1.98 o
   6  -2  18        3.34       -1.24      1.91 o
   7  -2  18       12.03        8.81      2.47 o
   8  -2  18        7.51        7.19      3.19 o
  -5  -1  18       52.41       53.10      7.52 o
  -4  -1  18        0.51        0.37      1.82 o
  -3  -1  18      113.47      121.52      5.94 o
  -2  -1  18       11.60        9.82      1.97 o
  -1  -1  18      262.33      273.35      8.98 o
   0  -1  18       11.68       15.15      2.10 o
   1  -1  18      108.68      106.50      4.03 o
   2  -1  18      291.32      308.08      8.42 o
   3  -1  18        6.07        2.01      2.05 o
   4  -1  18      175.62      170.69      6.31 o
   5  -1  18        8.96        5.72      2.03 o
   6  -1  18        3.59        0.23      1.98 o
   7  -1  18        8.07        1.46      2.22 o
   8  -1  18        0.00       -1.98      2.14 o
  -6   0  18        1.85       -3.69      3.69 o
  -5   0  18       33.98       38.18      6.24 o
  -4   0  18       12.65        8.09      3.97 o
  -3   0  18        1.81       -0.14      2.98 o
  -2   0  18       12.37       16.66      3.03 o
  -1   0  18       50.58       44.99      2.91 o
   0   0  18       21.20       22.62      2.17 o
   1   0  18        2.17       -0.16      2.08 o
   2   0  18       47.16       45.36      5.60 o
   3   0  18       75.95       75.45      4.02 o
   4   0  18       15.02       13.25      1.79 o
   5   0  18       20.18       23.59      3.08 o
   6   0  18       13.92       18.13      5.31 o
   7   0  18       49.31       54.83      3.86 o
   8   0  18        1.47       -2.00      2.00 o
   9   0  18        2.47       -2.25      2.25 o
  -6   1  18        0.00       -1.99      3.69 o
  -5   1  18        5.51        1.28      3.97 o
  -4   1  18       11.48        7.80      4.11 o
  -3   1  18       10.89        3.26      3.55 o
  -2   1  18      166.18      162.55     11.67 o
  -1   1  18        4.41        3.84      2.28 o
   0   1  18       23.41       23.09      3.27 o
   1   1  18      105.26       97.59      6.11 o
   2   1  18        0.14       -0.29      1.37 o
   3   1  18       70.39       73.85      3.69 o
   4   1  18        0.82       -1.52      1.52 o
   5   1  18        6.55        2.62      1.84 o
   6   1  18        5.40        2.80      1.94 o
   7   1  18       18.54       14.92      5.32 o
   8   1  18        2.41        0.43      2.11 o
   9   1  18        0.64        0.22      2.35 o
  -5   2  18        9.41       23.12      5.39 o
  -4   2  18       39.89       41.87      6.25 o
  -3   2  18       13.73       17.88      4.54 o
  -2   2  18      109.54      120.55      9.67 o
  -1   2  18       54.73       52.27      4.36 o
   0   2  18        4.23        4.39      4.11 o
   1   2  18      101.98       88.46      5.63 o
   2   2  18        2.11       -1.76      1.86 o
   3   2  18       26.85       21.71      3.26 o
   4   2  18       31.74       28.12      4.68 o
   5   2  18        6.28        6.48      1.84 o
   6   2  18      140.40      142.26      5.69 o
   7   2  18        8.59        5.70      2.11 o
   8   2  18        0.53       -1.18      2.57 o
   9   2  18        2.72        0.96      2.92 o
  -5   3  18        0.43       -1.84      3.69 o
  -4   3  18       36.02       33.78      5.82 o
  -3   3  18        0.05       -1.70      3.12 o
  -2   3  18      270.31      272.69     16.97 o
  -1   3  18       14.70       17.03      3.83 o
   0   3  18       58.89       56.82      4.44 o
   1   3  18       83.57       91.46      6.32 o
   2   3  18       80.75       63.77      4.78 o
   3   3  18       16.47       16.98      3.04 o
   4   3  18       35.81       38.96      4.02 o
   5   3  18       52.35       54.27      6.18 o
   6   3  18      113.59      113.09      7.10 o
   7   3  18       17.78       12.99      3.51 o
   8   3  18       11.35       11.69      5.82 o
   9   3  18       22.08       20.73      3.27 o
  -4   4  18        9.22        7.66      4.11 o
  -3   4  18        2.04        1.13      3.26 o
  -2   4  18      123.66      128.25      9.95 o
  -1   4  18       63.58       72.15      6.82 o
   0   4  18       38.92       43.82      6.03 o
   1   4  18       19.20       15.43      2.91 o
   2   4  18       10.48        4.31      5.11 o
   3   4  18        8.74        9.08      2.62 o
   4   4  18       15.61        9.87      5.60 o
   5   4  18        6.46        7.69      2.91 o
   6   4  18      125.64      129.12      7.63 o
   7   4  18       44.04       38.49      4.57 o
   8   4  18       37.56       34.16      4.57 o
   9   4  18       65.63       47.57      8.52 o
  -3   5  18       14.72       13.62      4.26 o
  -2   5  18        0.22        0.28      2.98 o
  -1   5  18       28.41       35.20      4.97 o
   0   5  18       39.98       42.73      5.11 o
   1   5  18        1.37       -1.87      4.40 o
   2   5  18       23.57       24.14      3.55 o
   3   5  18       30.95       32.45      3.62 o
   4   5  18      192.50      197.51      9.55 o
   5   5  18        9.69        6.90      2.91 o
   6   5  18      135.28      160.95     11.02 o
   7   5  18       35.24       36.65      5.25 o
   8   5  18        4.78        2.09      4.89 o
   9   5  18        0.00       -2.19      3.23 o
  -3   6  18        0.98        4.26      3.55 o
  -2   6  18        0.88        1.13      2.98 o
  -1   6  18        7.66       11.49      3.55 o
   0   6  18       41.27       34.92      4.83 o
   1   6  18        7.29        4.23      2.77 o
   2   6  18       20.43       14.04      7.52 o
   3   6  18        0.49       -1.64      2.13 o
   4   6  18        1.31        0.54      2.26 o
   5   6  18        2.40       -1.71      2.43 o
   6   6  18        8.34       12.51      3.30 o
   7   6  18       28.43       30.57      5.32 o
   8   6  18        7.40        7.83      3.49 o
   9   6  18       58.98       69.17      6.14 o
  -2   7  18        9.93        6.95      3.55 o
  -1   7  18        9.23       10.78      3.55 o
   0   7  18       46.47       43.58      5.25 o
   1   7  18        5.28        2.84      2.98 o
   2   7  18      114.66      115.44     13.36 o
   3   7  18        4.61        4.75      2.48 o
   4   7  18       25.39       27.48      5.61 o
   5   7  18        8.38        1.27      2.72 o
   6   7  18       16.93       26.33      3.99 o
   7   7  18       13.61        9.95      3.33 o
   8   7  18        4.16        3.75      6.81 o
  -1   8  18        1.98        2.98      3.12 o
   0   8  18        1.98        0.57      2.69 o
   1   8  18        6.52        2.70      2.84 o
   2   8  18        3.37        1.14      2.48 o
   3   8  18       20.73       19.29      3.27 o
   4   8  18        0.99       -2.26      2.26 o
   5   8  18       59.60       51.29      5.89 o
   6   8  18       42.69       31.14      4.08 o
   7   8  18        7.30        3.50      2.86 o
   8   8  18        0.06       -1.13      3.26 o
   1   9  18        0.79        3.12      2.84 o
   2   9  18       13.38       16.74      3.55 o
   3   9  18       20.63       28.69      3.65 o
   4   9  18       10.51        7.80      2.79 o
   5   9  18       42.54       43.47      4.51 o
   6   9  18        0.00       -0.59      3.62 o
   7   9  18       10.10       11.92      4.26 o
  -3  -8  19        1.99        4.34      2.89 o
  -2  -8  19        3.34        5.56      3.19 o
  -1  -8  19        2.01        0.60      2.95 o
   0  -8  19       23.80       22.48      4.02 o
   1  -8  19       38.52       47.55      8.09 o
   2  -8  19        6.07        2.84      4.82 o
  -4  -7  19        2.36        2.38      2.79 o
  -3  -7  19       16.16       19.01      3.58 o
  -2  -7  19        0.42        3.74      4.61 o
  -1  -7  19        2.02        1.60      2.83 o
   0  -7  19        7.67        5.37      2.19 o
   1  -7  19        2.43        3.20      2.12 o
   2  -7  19       13.18       16.54      2.57 o
   3  -7  19        5.10        7.96      2.40 o
  -5  -6  19        3.31        1.56      3.69 o
  -4  -6  19       14.22        7.47      2.95 o
  -3  -6  19        3.07        2.64      2.58 o
  -2  -6  19        1.56       -0.13      2.62 o
  -1  -6  19        1.00        1.33      2.07 o
   0  -6  19       41.62       32.91      3.10 o
   1  -6  19       43.08       52.63      3.69 o
   2  -6  19        0.25        3.11      2.54 o
   3  -6  19       15.34       19.07      2.71 o
   4  -6  19        8.52        4.62      2.23 o
   5  -6  19        4.07        4.33      3.09 o
[truncated: 28,473 more chars]
